# Supplementary material for: Differential Temperature-Induced Responses in Immortalized Oral and Skin Keratinocytes
Source: Int J Mol Sci. 2025 Mar 21;26(7):2851. doi: 10.3390/ijms26072851 (PMC11988828; doi:10.3390/ijms26072851)
Supplement: Supplementary file 1 [file ijms-26-02851-s001.zip]

Archive with 2 entries (2 files):
- Supplementary Figures_03142025.pptx
- Supplementary Tables_FINAL_03142025.xlsx
