# Supplementary material for: Differential Temperature-Induced Responses in Immortalized Oral and Skin Keratinocytes
Source: Int J Mol Sci. 2025 Mar 21;26(7):2851. doi: 10.3390/ijms26072851 (PMC11988828; doi:10.3390/ijms26072851)
Supplement: Supplementary file 1 [file ijms-26-02851-s001.zip › Supplementary Tables_FINAL_03142025.xlsx]

## Sheet: S Table 1
Supplementary Table S1: Differential expressed genes identified between HaCaT and TIGK at 37°C (genes with a positive log2FoldChange are upregulated in TIGK)
	Ensembl ID	baseMean	log2FoldChange	lfcSE	stat	pvalue	padj	entrez	symbol	chr	start	end	strand	biotype	description
1	ENSG00000135480	11720.2	-9.30449	0.177624	-52.383	0	0	3855	KRT7	12	52232520	52252186	1	protein_coding	keratin 7
2	ENSG00000115457	4988.13	5.41587	0.112195	48.2718	0	0	3485	IGFBP2	2	216632828	216664436	1	protein_coding	insulin like growth factor binding protein 2
3	ENSG00000164171	3231.8	-3.81759	0.0898032	-42.5106	0	0	3673	ITGA2	5	52989340	53094779	1	protein_coding	integrin subunit alpha 2
4	ENSG00000277586	2525.84	-4.63901	0.120517	-38.4927	0	0	4747	NEFL	8	24950955	24956721	-1	protein_coding	neurofilament light chain
5	ENSG00000143631	3040.59	-7.13935	0.164434	-43.4178	0	0	2312	FLG	1	152302165	152325239	-1	protein_coding	filaggrin
6	ENSG00000134363	2312.2	-6.86686	0.168182	-40.83	0	0	10468	FST	5	53480626	53487134	1	protein_coding	follistatin
7	ENSG00000140945	1669.07	-5.22866	0.132466	-39.4716	0	0	1012	CDH13	16	82626965	83800640	1	protein_coding	cadherin 13
8	ENSG00000203697	1474.73	-5.24685	0.137337	-38.2041	0	0	388743	CAPN8	1	223538007	223665723	-1	protein_coding	calpain 8
9	ENSG00000131620	1880.43	-5.65981	0.15414	-36.7185	3.7e-295	5.56e-292	55107	ANO1	11	69985907	70189530	1	protein_coding	anoctamin 1
10	ENSG00000148175	2432.85	3.67502	0.100467	36.5794	6.08e-293	8.23e-290	2040	STOM	9	121338987	121370304	-1	protein_coding	stomatin
11	ENSG00000175318	1063.1	5.37381	0.152339	35.2754	1.4e-272	1.72e-269	196996	GRAMD2A	15	72159806	72197787	-1	protein_coding	GRAM domain containing 2A
12	ENSG00000171401	22507.7	5.16558	0.146899	35.1643	7.04e-271	7.94e-268	3860	KRT13	17	41500981	41505705	-1	protein_coding	keratin 13
13	ENSG00000065882	1168.61	5.85523	0.16721	35.0172	1.23e-268	1.28e-265	23216	TBC1D1	4	37891084	38139175	1	protein_coding	TBC1 domain family member 1
14	ENSG00000114480	3117.66	3.61927	0.104041	34.7869	3.84e-265	3.71e-262	2632	GBE1	3	81489703	81761645	-1	protein_coding	1,4-alpha-glucan branching enzyme 1
15	ENSG00000104332	8714.2	-2.54512	0.0736025	-34.5793	5.18e-262	4.67e-259	6422	SFRP1	8	41261962	41309473	-1	protein_coding	secreted frizzled related protein 1
16	ENSG00000136235	4540.92	-3.77179	0.111341	-33.8759	1.51e-251	1.28e-248	10457	GPNMB	7	23235967	23275108	1	protein_coding	glycoprotein nmb
17	ENSG00000166250	1078.44	4.11877	0.12233	33.6693	1.63e-248	1.3e-245	79827	CLMP	11	123069872	123195248	-1	protein_coding	CXADR like membrane protein
18	ENSG00000169583	1048.39	5.46182	0.162751	33.5594	6.57e-247	4.94e-244	9022	CLIC3	9	136994608	136996568	-1	protein_coding	chloride intracellular channel 3
19	ENSG00000162493	1133.93	3.77808	0.11305	33.4194	7.16e-245	5.1e-242	10630	PDPN	1	13583465	13617957	1	protein_coding	podoplanin
20	ENSG00000206538	3753.67	3.56526	0.111276	32.0397	3.05e-225	2.07e-222	389136	VGLL3	3	86876388	86991149	-1	protein_coding	vestigial like family member 3
21	ENSG00000082781	3377.45	-3.88093	0.12267	-31.6371	1.14e-219	7.35e-217	3693	ITGB5	3	124761948	124901418	-1	protein_coding	integrin subunit beta 5
22	ENSG00000150687	3327.7	-3.02035	0.0962066	-31.3944	2.41e-216	1.48e-213	11098	PRSS23	11	86791059	86952910	1	protein_coding	serine protease 23
23	ENSG00000100461	937.242	-5.99938	0.191406	-31.3438	1.18e-215	6.95e-213	55147	RBM23	14	22893204	22919182	-1	protein_coding	RNA binding motif protein 23
24	ENSG00000087245	1526.51	-5.21232	0.166687	-31.2701	1.19e-214	6.72e-212	4313	MMP2	16	55389700	55506691	1	protein_coding	matrix metallopeptidase 2
25	ENSG00000196730	727.558	5.86677	0.195205	30.0544	1.91e-198	1.03e-195	1612	DAPK1	9	87497228	87708634	1	protein_coding	death associated protein kinase 1
26	ENSG00000176153	783.668	-3.80963	0.129143	-29.4993	2.94e-191	1.53e-188	2877	GPX2	14	64939152	64942746	-1	protein_coding	glutathione peroxidase 2
27	ENSG00000135318	2258.77	-3.34272	0.113824	-29.3676	1.43e-189	7.15e-187	4907	NT5E	6	85449584	85495791	1	protein_coding	5'-nucleotidase ecto
28	ENSG00000070087	2043.05	3.81531	0.13029	29.2831	1.7e-188	8.22e-186	5217	PFN2	3	149964904	150050788	-1	protein_coding	profilin 2
29	ENSG00000168743	808.912	6.16334	0.211033	29.2055	1.65e-187	7.7e-185	255743	NPNT	4	105894775	106004027	1	protein_coding	nephronectin
30	ENSG00000173391	1410.76	3.75273	0.129071	29.075	7.43e-186	3.35e-183	4973	OLR1	12	10158301	10172138	-1	protein_coding	oxidized low density lipoprotein receptor 1
31	ENSG00000178163	665.253	4.47865	0.154265	29.0321	2.59e-185	1.13e-182	85460	ZNF518B	4	10439880	10457426	-1	protein_coding	zinc finger protein 518B
32	ENSG00000198467	1574.12	4.09434	0.14198	28.8375	7.27e-183	3.07e-180	7169	TPM2	9	35681992	35690056	-1	protein_coding	tropomyosin 2
33	ENSG00000064042	1724.43	3.16982	0.109939	28.8327	8.36e-183	3.43e-180	22998	LIMCH1	4	41359607	41700044	1	protein_coding	LIM and calponin homology domains 1
34	ENSG00000136111	1126.3	-4.18947	0.146483	-28.6005	6.63e-180	2.64e-177	9882	TBC1D4	13	75283503	75482169	-1	protein_coding	TBC1 domain family member 4
35	ENSG00000196155	1290.48	7.06048	0.24701	28.5838	1.07e-179	4.13e-177	25894	PLEKHG4	16	67277510	67289499	1	protein_coding	pleckstrin homology and RhoGEF domain containing G4
36	ENSG00000155850	5107.64	2.47503	0.0866401	28.5668	1.74e-179	6.54e-177	1836	SLC26A2	5	149960758	149993455	1	protein_coding	solute carrier family 26 member 2
37	ENSG00000120129	1257.64	3.81171	0.134348	28.3718	4.5e-177	1.65e-174	1843	DUSP1	5	172768096	172771195	-1	protein_coding	dual specificity phosphatase 1
38	ENSG00000173210	1384.98	3.79303	0.134295	28.244	1.69e-175	6.01e-173	22885	ABLIM3	5	149141483	149260542	1	protein_coding	actin binding LIM protein family member 3
39	ENSG00000105141	1060.96	-7.26154	0.257313	-28.2207	3.26e-175	1.13e-172	23581	CASP14	19	15049480	15058293	1	protein_coding	caspase 14
40	ENSG00000123143	1142.28	2.90544	0.103098	28.1812	9.94e-175	3.36e-172	5585	PKN1	19	14433053	14471867	1	protein_coding	protein kinase N1
41	ENSG00000128833	647.87	5.29151	0.187919	28.1584	1.89e-174	6.24e-172	55930	MYO5C	15	52192322	52295804	-1	protein_coding	myosin VC
42	ENSG00000041982	4362.78	-5.77696	0.205582	-28.1006	9.64e-174	3.11e-171	3371	TNC	9	115019575	115118207	-1	protein_coding	tenascin C
43	ENSG00000178445	1030.72	6.38318	0.231579	27.5638	3.03e-167	9.53e-165	2731	GLDC	9	6532467	6645729	-1	protein_coding	glycine decarboxylase
44	ENSG00000114450	708.849	6.59161	0.239509	27.5213	9.76e-167	3e-164	59345	GNB4	3	179396088	179451476	-1	protein_coding	G protein subunit beta 4
45	ENSG00000089250	1400.18	-8.15136	0.296361	-27.5048	1.54e-166	4.63e-164	4842	NOS1	12	117208142	117452170	-1	protein_coding	nitric oxide synthase 1
46	ENSG00000169908	1102.18	-3.83471	0.139665	-27.4564	5.82e-166	1.71e-163	4071	TM4SF1	3	149369022	149377692	-1	protein_coding	transmembrane 4 L six family member 1
47	ENSG00000171462	1879.27	2.44569	0.0893984	27.3572	8.87e-165	2.56e-162	65989	DLK2	6	43450352	43456632	-1	protein_coding	delta like non-canonical Notch ligand 2
48	ENSG00000156453	1557.45	-3.47298	0.127401	-27.2603	1.25e-163	3.54e-161	5097	PCDH1	5	141853090	141879246	-1	protein_coding	protocadherin 1
49	ENSG00000158246	2215.28	2.49172	0.0919102	27.1104	7.43e-162	2.05e-159	115572	TENT5B	1	27005020	27012850	-1	protein_coding	terminal nucleotidyltransferase 5B
50	ENSG00000071794	1857.22	4.32152	0.160276	26.963	4.02e-160	1.09e-157	6596	HLTF	3	149030127	149086554	-1	protein_coding	helicase like transcription factor
51	ENSG00000113140	10654.6	2.35106	0.0874216	26.8933	2.63e-159	6.98e-157	6678	SPARC	5	151661096	151686975	-1	protein_coding	secreted protein acidic and cysteine rich
52	ENSG00000091986	2056.53	3.35305	0.124799	26.8676	5.26e-159	1.37e-156	151887	CCDC80	3	112596797	112649530	-1	protein_coding	coiled-coil domain containing 80
53	ENSG00000181104	2524.8	-2.55745	0.0961387	-26.6017	6.49e-156	1.66e-153	2149	F2R	5	76716126	76735770	1	protein_coding	coagulation factor II thrombin receptor
54	ENSG00000139211	1565.18	-2.80571	0.105504	-26.5934	8.09e-156	2.03e-153	347902	AMIGO2	12	47075707	47079959	-1	protein_coding	adhesion molecule with Ig like domain 2
55	ENSG00000175567	1069.56	5.88666	0.221593	26.5652	1.71e-155	4.22e-153	7351	UCP2	11	73974672	73982843	-1	protein_coding	uncoupling protein 2
56	ENSG00000160712	1513.99	2.51218	0.0955089	26.3031	1.77e-152	4.28e-150	3570	IL6R	1	154405193	154469450	1	protein_coding	interleukin 6 receptor
57	ENSG00000130303	3071.73	10.365	0.394878	26.2487	7.4e-152	1.76e-149	684	BST2	19	17402939	17405630	-1	protein_coding	bone marrow stromal cell antigen 2
58	ENSG00000066923	637.737	4.38869	0.167387	26.2188	1.62e-151	3.79e-149	10734	STAG3	7	100177563	100221488	1	protein_coding	stromal antigen 3
59	ENSG00000069702	854.128	2.93343	0.112342	26.1115	2.7e-150	6.19e-148	7049	TGFBR3	1	91680343	91906335	-1	protein_coding	transforming growth factor beta receptor 3
60	ENSG00000021826	579.674	-5.57378	0.213472	-26.1101	2.8e-150	6.31e-148	1373	CPS1	2	210477682	210679107	1	protein_coding	carbamoyl-phosphate synthase 1
61	ENSG00000101670	3158.36	-3.31712	0.127874	-25.9405	2.33e-148	5.16e-146	9388	LIPG	18	49560699	49599185	1	protein_coding	lipase G, endothelial type
62	ENSG00000205426	659.647	-5.01454	0.194269	-25.8123	6.45e-147	1.41e-144	3887	KRT81	12	52285913	52291534	-1	protein_coding	keratin 81
63	ENSG00000134243	568.947	3.48025	0.135203	25.7409	4.07e-146	8.75e-144	6272	SORT1	1	109309568	109397918	-1	protein_coding	sortilin 1
64	ENSG00000182240	679.157	-3.60002	0.140107	-25.6947	1.34e-145	2.83e-143	25825	BACE2	21	41167801	41282530	1	protein_coding	beta-secretase 2
65	ENSG00000078399	615.947	-5.92795	0.231009	-25.6611	3.18e-145	6.62e-143	3205	HOXA9	7	27162438	27175180	-1	protein_coding	homeobox A9
66	ENSG00000135919	1300.85	-3.54599	0.140015	-25.3258	1.66e-141	3.41e-139	5270	SERPINE2	2	223975045	224039318	-1	protein_coding	serpin family E member 2
67	ENSG00000163697	2143.32	2.16332	0.0857343	25.2328	1.75e-140	3.53e-138	323	APBB2	4	40810027	41216714	-1	protein_coding	amyloid beta precursor protein binding family B member 2
68	ENSG00000134874	635.821	6.14838	0.243806	25.2183	2.52e-140	5.02e-138	22873	DZIP1	13	95578202	95644706	-1	protein_coding	DAZ interacting zinc finger protein 1
69	ENSG00000171345	50896.9	3.1747	0.125907	25.2147	2.76e-140	5.42e-138	3880	KRT19	17	41523617	41528308	-1	protein_coding	keratin 19
70	ENSG00000101680	1503.89	6.21479	0.247569	25.1032	4.59e-139	8.87e-137	284217	LAMA1	18	6941742	7117797	-1	protein_coding	laminin subunit alpha 1
71	ENSG00000111913	552.753	6.32742	0.252111	25.0977	5.27e-139	1e-136	9750	RIPOR2	6	24804282	25042170	-1	protein_coding	RHO family interacting cell polarization regulator 2
72	ENSG00000165124	1504.76	9.07474	0.364297	24.9103	5.76e-137	1.08e-134	79987	SVEP1	9	110365248	110579880	-1	protein_coding	sushi, von Willebrand factor type A, EGF and pentraxin domain containing 1
73	ENSG00000168918	671.936	5.67333	0.228733	24.8032	8.27e-136	1.53e-133	3635	INPP5D	2	233059967	233207903	1	protein_coding	inositol polyphosphate-5-phosphatase D
74	ENSG00000069482	439.157	5.28142	0.214542	24.6172	8.28e-134	1.51e-131	51083	GAL	11	68683779	68691175	1	protein_coding	galanin and GMAP prepropeptide
75	ENSG00000187957	527.098	4.6512	0.189175	24.5868	1.75e-133	3.15e-131	92737	DNER	2	229357629	229714555	-1	protein_coding	delta/notch like EGF repeat containing
76	ENSG00000103381	744.067	3.68648	0.150893	24.4311	7.99e-132	1.42e-129	55313	CPPED1	16	12659799	12803887	-1	protein_coding	calcineurin like phosphoesterase domain containing 1
77	ENSG00000154122	3186.98	2.57966	0.10582	24.3779	2.94e-131	5.16e-129	56172	ANKH	5	14704800	14871778	-1	protein_coding	ANKH inorganic pyrophosphate transport regulator
78	ENSG00000164684	932.848	-2.82471	0.116473	-24.2521	6.29e-130	1.09e-127	619279	ZNF704	8	80628451	80874781	-1	protein_coding	zinc finger protein 704
79	ENSG00000128591	1257.28	8.27357	0.343301	24.1	2.5e-128	4.28e-126	2318	FLNC	7	128830406	128859274	1	protein_coding	filamin C
80	ENSG00000125746	611.41	-4.18415	0.174324	-24.0022	2.64e-127	4.46e-125	24139	EML2	19	45606994	45645602	-1	protein_coding	EMAP like 2
81	ENSG00000067057	4538.25	-1.89574	0.0792772	-23.9128	2.25e-126	3.77e-124	5214	PFKP	10	3066333	3137718	1	protein_coding	phosphofructokinase, platelet
82	ENSG00000124225	2068.16	-5.15846	0.216138	-23.8666	6.82e-126	1.12e-123	56937	PMEPA1	20	57648392	57711536	-1	protein_coding	prostate transmembrane protein, androgen induced 1
83	ENSG00000141756	1923.62	9.89652	0.4159	23.7954	3.73e-125	6.07e-123	60681	FKBP10	17	41812680	41823213	1	protein_coding	FKBP prolyl isomerase 10
84	ENSG00000106772	580.839	-3.13656	0.13197	-23.7671	7.31e-125	1.18e-122	158471	PRUNE2	9	76611376	76906114	-1	protein_coding	prune homolog 2 with BCH domain
85	ENSG00000119138	460.609	3.30246	0.139248	23.7163	2.45e-124	3.9e-122	687	KLF9	9	70384604	70414657	-1	protein_coding	KLF transcription factor 9
86	ENSG00000167754	2952.26	-2.29736	0.0969154	-23.7048	3.22e-124	5.06e-122	25818	KLK5	19	50943303	50953093	-1	protein_coding	kallikrein related peptidase 5
87	ENSG00000196549	565.464	5.87973	0.249919	23.5266	2.18e-122	3.39e-120	4311	MME	3	155024124	155183704	1	protein_coding	membrane metalloendopeptidase
88	ENSG00000173848	4578.93	-2.22207	0.094665	-23.4729	7.71e-122	1.19e-119	10276	NET1	10	5412557	5459056	1	protein_coding	neuroepithelial cell transforming 1
89	ENSG00000081985	363.633	4.59895	0.196277	23.4309	2.07e-121	3.15e-119	3595	IL12RB2	1	67307364	67398724	1	protein_coding	interleukin 12 receptor subunit beta 2
90	ENSG00000003989	400.464	3.69463	0.157725	23.4246	2.4e-121	3.61e-119	6542	SLC7A2	8	17497088	17570573	1	protein_coding	solute carrier family 7 member 2
91	ENSG00000139318	1039.88	-2.46471	0.105552	-23.3507	1.36e-120	2.02e-118	1848	DUSP6	12	89347235	89352501	-1	protein_coding	dual specificity phosphatase 6
92	ENSG00000152779	388.835	5.8774	0.254077	23.1323	2.19e-118	3.22e-116	387700	SLC16A12	10	89430299	89556641	-1	protein_coding	solute carrier family 16 member 12
93	ENSG00000015133	920.034	5.01731	0.218344	22.9789	7.58e-117	1.1e-114	440193	CCDC88C	14	91271323	91417844	-1	protein_coding	coiled-coil domain containing 88C
94	ENSG00000182795	3467.65	-2.14708	0.0937116	-22.9116	3.56e-116	5.13e-114	79098	C1orf116	1	207018522	207032756	-1	protein_coding	chromosome 1 open reading frame 116
95	ENSG00000151651	654.483	-4.20716	0.185544	-22.6748	7.95e-114	1.13e-111	101	ADAM8	10	133262420	133276868	-1	protein_coding	ADAM metallopeptidase domain 8
96	ENSG00000166396	2443.82	-3.39756	0.150447	-22.5832	6.34e-113	8.94e-111	8710	SERPINB7	18	63752935	63805376	1	protein_coding	serpin family B member 7
97	ENSG00000120913	684.911	-3.09577	0.13709	-22.582	6.51e-113	9.08e-111	64236	PDLIM2	8	22578279	22598025	1	protein_coding	PDZ and LIM domain 2
98	ENSG00000109193	1594.67	3.81138	0.169515	22.4841	5.94e-112	8.21e-110	6783	SULT1E1	4	69841212	69860145	-1	protein_coding	sulfotransferase family 1E member 1
99	ENSG00000127329	436.994	-5.16736	0.232041	-22.2691	7.36e-110	1.01e-107	5787	PTPRB	12	70515870	70637440	-1	protein_coding	protein tyrosine phosphatase receptor type B
100	ENSG00000102243	546.373	3.42128	0.153695	22.2603	8.97e-110	1.21e-107	51442	VGLL1	X	136532215	136556807	1	protein_coding	vestigial like family member 1
101	ENSG00000157601	951.559	3.99801	0.180182	22.1887	4.42e-109	5.92e-107	4599	MX1	21	41420020	41470071	1	protein_coding	MX dynamin like GTPase 1
102	ENSG00000196218	552.417	2.91452	0.131361	22.187	4.58e-109	6.08e-107	6261	RYR1	19	38433691	38595273	1	protein_coding	ryanodine receptor 1
103	ENSG00000010810	329.104	4.46341	0.201851	22.1124	2.4e-108	3.16e-106	2534	FYN	6	111660332	111873452	-1	protein_coding	FYN proto-oncogene, Src family tyrosine kinase
104	ENSG00000178202	2004.19	2.09656	0.0948242	22.1099	2.54e-108	3.3e-106	143888	POGLUT3	11	108472112	108498405	-1	protein_coding	protein O-glucosyltransferase 3
105	ENSG00000124134	794.059	8.23086	0.373164	22.0569	8.19e-108	1.06e-105	3787	KCNS1	20	45091214	45101127	-1	protein_coding	potassium voltage-gated channel modifier subfamily S member 1
106	ENSG00000118579	1950.22	2.00054	0.0911273	21.9533	8.06e-107	1.03e-104	80306	MED28	4	17614641	17634105	1	protein_coding	mediator complex subunit 28
107	ENSG00000170558	400.577	-5.15575	0.235057	-21.934	1.23e-106	1.56e-104	1000	CDH2	18	27932879	28177946	-1	protein_coding	cadherin 2
108	ENSG00000164237	1372.04	9.52704	0.434963	21.9031	2.43e-106	3.04e-104	134147	CMBL	5	10275875	10307902	-1	protein_coding	carboxymethylenebutenolidase homolog
109	ENSG00000033122	370.727	-4.46226	0.204554	-21.8145	1.69e-105	2.1e-103	57554	LRRC7	1	69567922	70151945	1	protein_coding	leucine rich repeat containing 7
110	ENSG00000196159	557.074	3.57426	0.164263	21.7594	5.63e-105	6.93e-103	79633	FAT4	4	125314918	125492932	1	protein_coding	FAT atypical cadherin 4
111	ENSG00000159217	1113.71	5.95089	0.27353	21.7559	6.08e-105	7.41e-103	10642	IGF2BP1	17	48997385	49056145	1	protein_coding	insulin like growth factor 2 mRNA binding protein 1
112	ENSG00000106484	2526.69	3.16713	0.145611	21.7507	6.81e-105	8.23e-103	4232	MEST	7	130486171	130506465	1	protein_coding	mesoderm specific transcript
113	ENSG00000078140	4178.43	1.56317	0.0719643	21.7215	1.28e-104	1.54e-102	3093	UBE2K	4	39698109	39782792	1	protein_coding	ubiquitin conjugating enzyme E2 K
114	ENSG00000137573	408.566	-6.02986	0.2787	-21.6357	8.3e-104	9.85e-102	23213	SULF1	8	69466624	69660915	1	protein_coding	sulfatase 1
115	ENSG00000184743	4169.42	1.7436	0.0807012	21.6057	1.59e-103	1.87e-101	25923	ATL3	11	63624087	63671921	-1	protein_coding	atlastin GTPase 3
116	ENSG00000167767	2124.66	-2.27771	0.105852	-21.5179	1.06e-102	1.23e-100	144501	KRT80	12	52168996	52192014	-1	protein_coding	keratin 80
117	ENSG00000196422	1555.47	-1.88316	0.0876493	-21.4852	2.14e-102	2.48e-100	9858	PPP1R26	9	135479079	135488893	1	protein_coding	protein phosphatase 1 regulatory subunit 26
118	ENSG00000102699	2894.92	-2.04101	0.0951666	-21.4467	4.9e-102	5.62e-100	143	PARP4	13	24420931	24512778	-1	protein_coding	poly(ADP-ribose) polymerase family member 4
119	ENSG00000179403	485.134	3.43542	0.16068	21.3806	2.03e-101	2.31e-99	64856	VWA1	1	1434861	1442882	1	protein_coding	von Willebrand factor A domain containing 1
120	ENSG00000166402	487.672	5.29824	0.247815	21.3798	2.06e-101	2.32e-99	7275	TUB	11	8019244	8106243	1	protein_coding	TUB bipartite transcription factor
121	ENSG00000099139	486.426	-5.97246	0.279636	-21.358	3.29e-101	3.68e-99	5125	PCSK5	9	75890644	76362975	1	protein_coding	proprotein convertase subtilisin/kexin type 5
122	ENSG00000128928	2089.47	1.96333	0.0919773	21.3458	4.27e-101	4.74e-99	3712	IVD	15	40405485	40435947	1	protein_coding	isovaleryl-CoA dehydrogenase
123	ENSG00000226887	779.39	3.52765	0.165273	21.3444	4.4e-101	4.84e-99	100288413	ERVMER34-1	4	52722618	52751586	-1	protein_coding	endogenous retrovirus group MER34 member 1, envelope
124	ENSG00000167107	1523.36	1.87782	0.08837	21.2495	3.33e-100	3.63e-98	80221	ACSF2	17	50426158	50474845	1	protein_coding	acyl-CoA synthetase family member 2
125	ENSG00000163430	946.303	2.08282	0.098196	21.2108	7.59e-100	8.21e-98	11167	FSTL1	3	120392293	120450993	-1	protein_coding	follistatin like 1
126	ENSG00000132016	321.152	3.90596	0.184437	21.1778	1.53e-99	1.64e-97	79173	BRME1	19	13882348	13906452	-1	protein_coding	break repair meiotic recombinase recruitment factor 1
127	ENSG00000184500	414.108	4.58008	0.217196	21.0873	1.04e-98	1.11e-96	5627	PROS1	3	93873051	93980003	-1	protein_coding	protein S
128	ENSG00000101955	474.76	-6.75438	0.320865	-21.0505	2.26e-98	2.39e-96	8406	SRPX	X	38149336	38220924	-1	protein_coding	sushi repeat containing protein X-linked
129	ENSG00000137462	706.944	3.41205	0.16215	21.0426	2.67e-98	2.81e-96	7097	TLR2	4	153684070	153706260	1	protein_coding	toll like receptor 2
130	ENSG00000069011	1371.98	2.09253	0.0999339	20.9391	2.36e-97	2.45e-95	5307	PITX1	5	135027734	135034813	-1	protein_coding	paired like homeodomain 1
131	ENSG00000106070	556.977	-2.69364	0.129162	-20.8547	1.38e-96	1.43e-94	2887	GRB10	7	50590063	50793462	-1	protein_coding	growth factor receptor bound protein 10
132	ENSG00000197457	1035.57	-3.14195	0.150982	-20.81	3.51e-96	3.6e-94	50861	STMN3	20	63639705	63657682	-1	protein_coding	stathmin 3
133	ENSG00000143320	1119.37	1.94304	0.0934242	20.798	4.51e-96	4.59e-94	1382	CRABP2	1	156699606	156705816	-1	protein_coding	cellular retinoic acid binding protein 2
134	ENSG00000089486	717.669	3.59244	0.172976	20.7684	8.35e-96	8.44e-94	29965	CDIP1	16	4510669	4538828	-1	protein_coding	cell death inducing p53 target 1
135	ENSG00000087494	1256.27	-3.35332	0.161592	-20.7518	1.18e-95	1.18e-93	5744	PTHLH	12	27958084	27972733	-1	protein_coding	parathyroid hormone like hormone
136	ENSG00000185201	472.396	-6.9887	0.336842	-20.7477	1.29e-95	1.28e-93	10581	IFITM2	11	303655	309397	1	protein_coding	interferon induced transmembrane protein 2
137	ENSG00000124762	2057.94	1.96299	0.095021	20.6585	8.19e-95	8.09e-93	1026	CDKN1A	6	36676460	36687337	1	protein_coding	cyclin dependent kinase inhibitor 1A
138	ENSG00000114631	419.666	6.99887	0.338998	20.6458	1.07e-94	1.05e-92	50512	PODXL2	3	127629185	127672802	1	protein_coding	podocalyxin like 2
139	ENSG00000101144	940.081	2.61904	0.12708	20.6095	2.26e-94	2.2e-92	655	BMP7	20	57168753	57266641	-1	protein_coding	bone morphogenetic protein 7
140	ENSG00000117461	838.033	2.38307	0.115701	20.5968	2.93e-94	2.84e-92	8503	PIK3R3	1	46040140	46133036	-1	protein_coding	phosphoinositide-3-kinase regulatory subunit 3
141	ENSG00000082497	289.097	-3.93387	0.191131	-20.582	3.98e-94	3.82e-92	56256	SERTAD4	1	210232796	210246631	1	protein_coding	SERTA domain containing 4
142	ENSG00000166828	351.661	5.63254	0.273726	20.5773	4.39e-94	4.18e-92	6340	SCNN1G	16	23182745	23216883	1	protein_coding	sodium channel epithelial 1 subunit gamma
143	ENSG00000102359	318.369	6.17417	0.300457	20.5493	7.81e-94	7.39e-92	27286	SRPX2	X	100644195	100675788	1	protein_coding	sushi repeat containing protein X-linked 2
144	ENSG00000053747	13078.8	-1.51751	0.0738874	-20.5381	9.84e-94	9.24e-92	3909	LAMA3	18	23689453	23956222	1	protein_coding	laminin subunit alpha 3
145	ENSG00000141753	1249.66	2.285	0.111268	20.5361	1.02e-93	9.57e-92	3487	IGFBP4	17	40443450	40457725	1	protein_coding	insulin like growth factor binding protein 4
146	ENSG00000183742	1207	-3.00662	0.146749	-20.4881	2.75e-93	2.55e-91	346389	MACC1	7	20134655	20217404	-1	protein_coding	MET transcriptional regulator MACC1
147	ENSG00000143507	579.467	-2.82226	0.137852	-20.4731	3.74e-93	3.44e-91	11221	DUSP10	1	221701424	221742089	-1	protein_coding	dual specificity phosphatase 10
148	ENSG00000049246	427.716	3.11531	0.152248	20.4621	4.69e-93	4.29e-91	8863	PER3	1	7784291	7845177	1	protein_coding	period circadian regulator 3
149	ENSG00000129757	582.439	7.47021	0.368024	20.2982	1.33e-91	1.21e-89	1028	CDKN1C	11	2883213	2885775	-1	protein_coding	cyclin dependent kinase inhibitor 1C
150	ENSG00000138646	382.91	5.54967	0.273999	20.2543	3.25e-91	2.94e-89	51191	HERC5	4	88457119	88506163	1	protein_coding	HECT and RLD domain containing E3 ubiquitin protein ligase 5
151	ENSG00000011465	896.088	8.68523	0.431003	20.1512	2.63e-90	2.35e-88	1634	DCN	12	91140484	91183217	-1	protein_coding	decorin
152	ENSG00000132481	392.315	-2.88896	0.143723	-20.101	7.24e-90	6.45e-88	91107	TRIM47	17	75874164	75878581	-1	protein_coding	tripartite motif containing 47
153	ENSG00000116661	695.662	3.66679	0.182583	20.0829	1.04e-89	9.21e-88	26232	FBXO2	1	11637018	11655785	-1	protein_coding	F-box protein 2
154	ENSG00000119541	2942.45	-1.50024	0.0748346	-20.0474	2.13e-89	1.87e-87	9525	VPS4B	18	63389190	63422483	-1	protein_coding	vacuolar protein sorting 4 homolog B
155	ENSG00000168453	1847.38	-2.74653	0.137232	-20.0139	4.17e-89	3.64e-87	55806	HR	8	22114419	22133384	-1	protein_coding	HR lysine demethylase and nuclear receptor corepressor
156	ENSG00000092969	286.819	-4.78827	0.23937	-20.0036	5.12e-89	4.44e-87	7042	TGFB2	1	218345336	218444619	1	protein_coding	transforming growth factor beta 2
157	ENSG00000106541	715.144	4.87786	0.243934	19.9966	5.89e-89	5.08e-87	10551	AGR2	7	16791811	16833433	-1	protein_coding	anterior gradient 2, protein disulphide isomerase family member
158	ENSG00000169035	330.595	-3.6224	0.181343	-19.9754	9.02e-89	7.73e-87	5650	KLK7	19	50976468	50984099	-1	protein_coding	kallikrein related peptidase 7
159	ENSG00000175832	1190.84	-2.56595	0.128469	-19.9733	9.41e-89	8.01e-87	2118	ETV4	17	43527844	43579620	-1	protein_coding	ETS variant transcription factor 4
160	ENSG00000130707	1549.69	3.05296	0.153168	19.932	2.15e-88	1.82e-86	445	ASS1	9	130444961	130501274	1	protein_coding	argininosuccinate synthase 1
161	ENSG00000104447	264.194	3.74778	0.188457	19.8867	5.31e-88	4.46e-86	7227	TRPS1	8	115408496	115809673	-1	protein_coding	transcriptional repressor GATA binding 1
162	ENSG00000184368	339.427	4.76829	0.240935	19.7907	3.58e-87	2.99e-85	256714	MAP7D2	X	20006713	20116907	-1	protein_coding	MAP7 domain containing 2
163	ENSG00000101213	750.609	-2.24514	0.1138	-19.7288	1.22e-86	1.01e-84	5753	PTK6	20	63528001	63537376	-1	protein_coding	protein tyrosine kinase 6
164	ENSG00000122641	797.199	-2.27806	0.115589	-19.7082	1.83e-86	1.51e-84	3624	INHBA	7	41667168	41705834	-1	protein_coding	inhibin subunit beta A
165	ENSG00000146281	1715.66	1.77646	0.0902241	19.6894	2.66e-86	2.18e-84	135293	PM20D2	6	89146055	89165565	1	protein_coding	peptidase M20 domain containing 2
166	ENSG00000111962	283.352	-3.73398	0.189786	-19.6747	3.55e-86	2.9e-84	10090	UST	6	148747030	149076990	1	protein_coding	uronyl 2-sulfotransferase
167	ENSG00000101825	1371.67	-9.75993	0.496243	-19.6676	4.08e-86	3.31e-84	25878	MXRA5	X	3308565	3346652	-1	protein_coding	matrix remodeling associated 5
168	ENSG00000104177	258.355	4.95537	0.25261	19.6167	1.11e-85	8.97e-84	50804	MYEF2	15	48134632	48178353	-1	protein_coding	myelin expression factor 2
169	ENSG00000152465	538.928	-2.35686	0.120369	-19.5803	2.28e-85	1.82e-83	9397	NMT2	10	15102584	15168693	-1	protein_coding	N-myristoyltransferase 2
170	ENSG00000087253	2506.88	-1.81754	0.0930463	-19.5337	5.68e-85	4.52e-83	54947	LPCAT2	16	55509072	55586666	1	protein_coding	lysophosphatidylcholine acyltransferase 2
171	ENSG00000163297	313.364	-6.07984	0.312474	-19.4571	2.54e-84	2.01e-82	118429	ANTXR2	4	79901146	80125454	-1	protein_coding	ANTXR cell adhesion molecule 2
172	ENSG00000183734	265.474	5.42691	0.27908	19.4457	3.17e-84	2.49e-82	430	ASCL2	11	2268498	2270588	-1	protein_coding	achaete-scute family bHLH transcription factor 2
173	ENSG00000113742	655.676	2.52795	0.130272	19.4053	6.97e-84	5.45e-82	80315	CPEB4	5	173888349	173961980	1	protein_coding	cytoplasmic polyadenylation element binding protein 4
174	ENSG00000119537	2550.38	-2.43631	0.125744	-19.3752	1.25e-83	9.73e-82	2531	KDSR	18	63327726	63367228	-1	protein_coding	3-ketodihydrosphingosine reductase
175	ENSG00000109906	445.488	4.3058	0.222805	19.3255	3.28e-83	2.54e-81	7704	ZBTB16	11	114059041	114256765	1	protein_coding	zinc finger and BTB domain containing 16
176	ENSG00000109689	1177.32	1.96771	0.101971	19.2968	5.71e-83	4.39e-81	57620	STIM2	4	26857601	27025381	1	protein_coding	stromal interaction molecule 2
177	ENSG00000106804	578.906	-3.58167	0.185775	-19.2796	7.97e-83	6.1e-81	727	C5	9	120932987	121075195	-1	protein_coding	complement C5
178	ENSG00000136010	340.673	3.88927	0.201979	19.2559	1.26e-82	9.59e-81	160428	ALDH1L2	12	105019784	105107643	-1	protein_coding	aldehyde dehydrogenase 1 family member L2
179	ENSG00000213160	369.155	3.03344	0.15756	19.2526	1.34e-82	1.01e-80	151230	KLHL23	2	169694488	169776989	1	protein_coding	kelch like family member 23
180	ENSG00000133026	5012.72	1.41794	0.074048	19.1489	9.89e-82	7.43e-80	4628	MYH10	17	8474207	8631376	-1	protein_coding	myosin heavy chain 10
181	ENSG00000120875	1209.02	-2.26665	0.118448	-19.1362	1.26e-81	9.42e-80	1846	DUSP4	8	29333064	29350684	-1	protein_coding	dual specificity phosphatase 4
182	ENSG00000177494	1559.21	-2.82997	0.148148	-19.1024	2.41e-81	1.79e-79	79413	ZBED2	3	111592900	111595346	-1	protein_coding	zinc finger BED-type containing 2
183	ENSG00000165949	316.721	3.88773	0.203589	19.096	2.73e-81	2.02e-79	3429	IFI27	14	94104836	94116695	1	protein_coding	interferon alpha inducible protein 27
184	ENSG00000158825	674.127	-2.8478	0.149253	-19.0804	3.67e-81	2.7e-79	978	CDA	1	20589086	20618903	1	protein_coding	cytidine deaminase
185	ENSG00000115271	268.353	3.37576	0.176993	19.0729	4.24e-81	3.1e-79	25801	GCA	2	162318840	162371595	1	protein_coding	grancalcin
186	ENSG00000196611	260.194	-4.66265	0.24471	-19.0538	6.11e-81	4.45e-79	4312	MMP1	11	102789401	102798160	-1	protein_coding	matrix metallopeptidase 1
187	ENSG00000137747	502.173	3.36179	0.176698	19.0256	1.05e-80	7.57e-79	84000	TMPRSS13	11	117900641	117929459	-1	protein_coding	transmembrane serine protease 13
188	ENSG00000137198	264.538	4.05652	0.213231	19.0241	1.08e-80	7.76e-79	2766	GMPR	6	16238587	16295549	1	protein_coding	guanosine monophosphate reductase
189	ENSG00000151491	2148.96	1.57626	0.082938	19.0052	1.54e-80	1.11e-78	2059	EPS8	12	15620134	15882329	-1	protein_coding	epidermal growth factor receptor pathway substrate 8
190	ENSG00000175040	234.062	5.53035	0.291154	18.9946	1.89e-80	1.35e-78	9435	CHST2	3	143119771	143124014	1	protein_coding	carbohydrate sulfotransferase 2
191	ENSG00000151849	887.273	-1.99978	0.105552	-18.946	4.77e-80	3.38e-78	55835	CENPJ	13	24882279	24922889	-1	protein_coding	centromere protein J
192	ENSG00000186603	279.557	3.69463	0.195116	18.9356	5.81e-80	4.1e-78	84842	HPDL	1	45326895	45328710	1	protein_coding	4-hydroxyphenylpyruvate dioxygenase like
193	ENSG00000197632	280.631	-5.62112	0.297084	-18.921	7.66e-80	5.37e-78	5055	SERPINB2	18	63871692	63903888	1	protein_coding	serpin family B member 2
194	ENSG00000071575	543.371	-2.24372	0.118963	-18.8607	2.4e-79	1.68e-77	28951	TRIB2	2	12716910	12742734	1	protein_coding	tribbles pseudokinase 2
195	ENSG00000003137	294.235	-3.52472	0.187006	-18.8481	3.04e-79	2.11e-77	56603	CYP26B1	2	72129238	72147862	-1	protein_coding	cytochrome P450 family 26 subfamily B member 1
196	ENSG00000164251	1619.18	-1.93695	0.102939	-18.8165	5.54e-79	3.82e-77	2150	F2RL1	5	76818933	76835315	1	protein_coding	F2R like trypsin receptor 1
197	ENSG00000196814	344.22	-3.58205	0.190381	-18.8152	5.67e-79	3.9e-77	89853	MVB12B	9	126326829	126507041	1	protein_coding	multivesicular body subunit 12B
198	ENSG00000128710	278.295	-3.63491	0.193332	-18.8015	7.35e-79	5.02e-77	3236	HOXD10	2	176108790	176119937	1	protein_coding	homeobox D10
199	ENSG00000154760	1513.88	1.86886	0.0994835	18.7857	9.9e-79	6.73e-77	146857	SLFN13	17	35435096	35448837	-1	protein_coding	schlafen family member 13
200	ENSG00000134775	1141.57	-2.29963	0.122522	-18.7691	1.35e-78	9.14e-77	80206	FHOD3	18	36297713	36780220	1	protein_coding	formin homology 2 domain containing 3
201	ENSG00000182578	304.859	6.60665	0.352505	18.742	2.25e-78	1.51e-76	1436	CSF1R	5	150053291	150113372	-1	protein_coding	colony stimulating factor 1 receptor
202	ENSG00000147889	3278.08	2.85692	0.15283	18.6935	5.59e-78	3.75e-76	1029	CDKN2A	9	21967752	21995301	-1	protein_coding	cyclin dependent kinase inhibitor 2A
203	ENSG00000134202	441.678	4.56643	0.244467	18.6792	7.32e-78	4.88e-76	2947	GSTM3	1	109733932	109741038	-1	protein_coding	glutathione S-transferase mu 3
204	ENSG00000101445	578.153	8.3999	0.449847	18.6728	8.24e-78	5.47e-76	26051	PPP1R16B	20	38805697	38923024	1	protein_coding	protein phosphatase 1 regulatory subunit 16B
205	ENSG00000107863	3215.72	-1.73521	0.0930305	-18.652	1.22e-77	8.03e-76	57584	ARHGAP21	10	24583609	24723887	-1	protein_coding	Rho GTPase activating protein 21
206	ENSG00000095383	2193.91	-1.9061	0.10233	-18.627	1.94e-77	1.28e-75	55357	TBC1D2	9	98199011	98255649	-1	protein_coding	TBC1 domain family member 2
207	ENSG00000022267	239.517	3.27211	0.176531	18.5356	1.07e-76	6.97e-75	2273	FHL1	X	136146702	136211359	1	protein_coding	four and a half LIM domains 1
208	ENSG00000010438	237.043	-4.16013	0.224468	-18.5333	1.11e-76	7.24e-75	5646	PRSS3	9	33750679	33799231	1	protein_coding	serine protease 3
209	ENSG00000182636	451.489	2.78232	0.150434	18.4953	2.25e-76	1.46e-74	4692	NDN	15	23685400	23687305	-1	protein_coding	necdin, MAGE family member
210	ENSG00000058085	19203.9	-1.58354	0.0856486	-18.4888	2.54e-76	1.64e-74	3918	LAMC2	1	183186238	183245127	1	protein_coding	laminin subunit gamma 2
211	ENSG00000171617	918.785	-2.08894	0.112995	-18.4869	2.63e-76	1.69e-74	8507	ENC1	5	74627406	74641424	-1	protein_coding	ectodermal-neural cortex 1
212	ENSG00000006042	259.288	3.95394	0.214305	18.45	5.21e-76	3.33e-74	26022	TMEM98	17	32927910	32945106	1	protein_coding	transmembrane protein 98
213	ENSG00000173320	240.464	4.05566	0.219899	18.4433	5.91e-76	3.75e-74	56977	STOX2	4	183797692	184023526	1	protein_coding	storkhead box 2
214	ENSG00000166147	1261.92	2.54013	0.137781	18.436	6.75e-76	4.27e-74	2200	FBN1	15	48408313	48645721	-1	protein_coding	fibrillin 1
215	ENSG00000162639	529.559	8.14315	0.441861	18.4292	7.66e-76	4.82e-74	113802	HENMT1	1	108648290	108661526	-1	protein_coding	HEN methyltransferase 1
216	ENSG00000100401	4758.96	-1.40629	0.0764096	-18.4047	1.21e-75	7.55e-74	5905	RANGAP1	22	41244779	41286187	-1	protein_coding	Ran GTPase activating protein 1
217	ENSG00000123407	259.693	-5.58213	0.303738	-18.3781	1.97e-75	1.23e-73	3228	HOXC12	12	53954903	53958956	1	protein_coding	homeobox C12
218	ENSG00000001036	734.813	9.03635	0.494154	18.2865	1.06e-74	6.58e-73	2519	FUCA2	6	143494812	143511720	-1	protein_coding	alpha-L-fucosidase 2
219	ENSG00000129451	650.552	-2.23809	0.12253	-18.2656	1.56e-74	9.61e-73	5655	KLK10	19	51012739	51020175	-1	protein_coding	kallikrein related peptidase 10
220	ENSG00000018408	1616.08	-1.78986	0.0982346	-18.2203	3.57e-74	2.19e-72	25937	WWTR1	3	149517235	149736714	-1	protein_coding	WW domain containing transcription regulator 1
221	ENSG00000054983	285.147	2.91977	0.160661	18.1735	8.36e-74	5.12e-72	2581	GALC	14	87837820	87993665	-1	protein_coding	galactosylceramidase
222	ENSG00000176641	542.053	-2.39925	0.132066	-18.167	9.41e-74	5.74e-72	220441	RNF152	18	61808067	61894247	-1	protein_coding	ring finger protein 152
223	ENSG00000197128	226.619	3.33392	0.183614	18.1572	1.13e-73	6.83e-72	400720	ZNF772	19	57466663	57477570	-1	protein_coding	zinc finger protein 772
224	ENSG00000175352	228.471	5.39903	0.297848	18.1268	1.96e-73	1.18e-71	56675	NRIP3	11	8965682	9005288	-1	protein_coding	nuclear receptor interacting protein 3
225	ENSG00000184792	772.516	-2.86526	0.158263	-18.1044	2.94e-73	1.77e-71	23762	OSBP2	22	30693782	30907824	1	protein_coding	oxysterol binding protein 2
226	ENSG00000135457	656.032	-8.53768	0.472051	-18.0863	4.08e-73	2.45e-71	7024	TFCP2	12	51093656	51173135	-1	protein_coding	transcription factor CP2
227	ENSG00000135821	28878.1	2.04528	0.113131	18.0788	4.68e-73	2.79e-71	2752	GLUL	1	182378098	182392206	-1	protein_coding	glutamate-ammonia ligase
228	ENSG00000055732	189.6	4.84714	0.268619	18.0446	8.7e-73	5.16e-71	55283	MCOLN3	1	85018082	85048500	-1	protein_coding	mucolipin TRP cation channel 3
229	ENSG00000166750	2068.56	-1.67896	0.0931928	-18.0159	1.46e-72	8.63e-71	162394	SLFN5	17	35243071	35273655	1	protein_coding	schlafen family member 5
230	ENSG00000197043	326.285	6.57423	0.36562	17.9811	2.74e-72	1.61e-70	309	ANXA6	5	151100706	151157815	-1	protein_coding	annexin A6
231	ENSG00000151458	1730.36	1.64807	0.0917124	17.97	3.35e-72	1.96e-70	57182	ANKRD50	4	124664048	124712732	-1	protein_coding	ankyrin repeat domain containing 50
232	ENSG00000109255	363.032	-3.35861	0.186977	-17.9627	3.82e-72	2.23e-70	10874	NMU	4	55595229	55636698	-1	protein_coding	neuromedin U
233	ENSG00000160117	211.269	4.36251	0.243077	17.9471	5.06e-72	2.94e-70	126549	ANKLE1	19	17281645	17287646	1	protein_coding	ankyrin repeat and LEM domain containing 1
234	ENSG00000133639	1476.91	2.30244	0.128307	17.9448	5.27e-72	3.05e-70	694	BTG1	12	92140278	92145846	-1	protein_coding	BTG anti-proliferation factor 1
235	ENSG00000155974	245.016	-3.18941	0.177857	-17.9325	6.58e-72	3.79e-70	23426	GRIP1	12	66347431	67069162	-1	protein_coding	glutamate receptor interacting protein 1
236	ENSG00000132932	208.318	-4.63141	0.25842	-17.922	7.94e-72	4.55e-70	51761	ATP8A2	13	25371974	26025851	1	protein_coding	ATPase phospholipid transporting 8A2
237	ENSG00000123240	1060.37	-1.9409	0.108497	-17.889	1.44e-71	8.21e-70	10133	OPTN	10	13099449	13138308	1	protein_coding	optineurin
238	ENSG00000106078	272.668	-3.03097	0.169448	-17.8874	1.48e-71	8.41e-70	23242	COBL	7	51016212	51316818	-1	protein_coding	cordon-bleu WH2 repeat protein
239	ENSG00000162545	915.025	-2.08853	0.116847	-17.8741	1.88e-71	1.06e-69	55450	CAMK2N1	1	20482391	20486210	-1	protein_coding	calcium/calmodulin dependent protein kinase II inhibitor 1
240	ENSG00000128340	836.466	-2.06832	0.115728	-17.8722	1.94e-71	1.09e-69	5880	RAC2	22	37225270	37259594	-1	protein_coding	Rac family small GTPase 2
241	ENSG00000125657	237.177	-3.50405	0.196179	-17.8615	2.35e-71	1.32e-69	8744	TNFSF9	19	6531026	6535924	1	protein_coding	TNF superfamily member 9
242	ENSG00000197614	749.832	-2.29583	0.128634	-17.8477	3.01e-71	1.68e-69	8076	MFAP5	12	8637346	8662888	-1	protein_coding	microfibril associated protein 5
243	ENSG00000164687	1076.92	2.99481	0.167869	17.8402	3.44e-71	1.92e-69	2171	FABP5	8	81280536	81284777	1	protein_coding	fatty acid binding protein 5
244	ENSG00000099812	1146.79	-1.97754	0.110871	-17.8365	3.68e-71	2.04e-69	126353	MISP	19	751112	764318	1	protein_coding	mitotic spindle positioning
245	ENSG00000029639	535.17	-2.11371	0.118528	-17.8329	3.92e-71	2.17e-69	51106	TFB1M	6	155256134	155314493	-1	protein_coding	transcription factor B1, mitochondrial
246	ENSG00000171208	1862.84	1.75846	0.0986309	17.8287	4.23e-71	2.33e-69	81831	NETO2	16	47077703	47143945	-1	protein_coding	neuropilin and tolloid like 2
247	ENSG00000023909	1462.72	-1.53249	0.0859945	-17.8208	4.87e-71	2.67e-69	2730	GCLM	1	93885199	93909456	-1	protein_coding	glutamate-cysteine ligase modifier subunit
248	ENSG00000171130	345.347	2.54927	0.143539	17.7602	1.44e-70	7.84e-69	155066	ATP6V0E2	7	149872968	149891204	1	protein_coding	ATPase H+ transporting V0 subunit e2
249	ENSG00000074590	378.993	-2.79532	0.15765	-17.7312	2.41e-70	1.31e-68	9891	NUAK1	12	106063345	106138954	-1	protein_coding	NUAK family kinase 1
250	ENSG00000164181	367.499	2.84235	0.160782	17.6783	6.16e-70	3.33e-68	79993	ELOVL7	5	60751791	60844274	-1	protein_coding	ELOVL fatty acid elongase 7
251	ENSG00000054219	200.864	4.25789	0.240876	17.6767	6.34e-70	3.42e-68	4065	LY75	2	159803355	159904756	-1	protein_coding	lymphocyte antigen 75
252	ENSG00000138642	373.226	3.74039	0.211663	17.6714	6.96e-70	3.74e-68	55008	HERC6	4	88378739	88443097	1	protein_coding	HECT and RLD domain containing E3 ubiquitin protein ligase family member 6
253	ENSG00000099250	1276.95	-1.91273	0.108448	-17.6373	1.27e-69	6.81e-68	8829	NRP1	10	33177492	33336262	-1	protein_coding	neuropilin 1
254	ENSG00000119125	410.964	4	0.226954	17.6247	1.59e-69	8.48e-68	9615	GDA	9	72114595	72257193	1	protein_coding	guanine deaminase
255	ENSG00000198825	2125.47	1.48101	0.0840902	17.6121	1.99e-69	1.06e-67	22876	INPP5F	10	119726042	119829147	1	protein_coding	inositol polyphosphate-5-phosphatase F
256	ENSG00000143369	1566.6	-3.28212	0.186575	-17.5915	2.86e-69	1.51e-67	1893	ECM1	1	150508062	150513789	1	protein_coding	extracellular matrix protein 1
257	ENSG00000113657	247.22	-3.61389	0.205784	-17.5615	4.85e-69	2.56e-67	1809	DPYSL3	5	147390808	147510068	-1	protein_coding	dihydropyrimidinase like 3
258	ENSG00000171488	599.092	-2.0431	0.116371	-17.5567	5.29e-69	2.77e-67	84230	LRRC8C	1	89633072	89769903	1	protein_coding	leucine rich repeat containing 8 VRAC subunit C
259	ENSG00000152137	236.714	3.133	0.178465	17.5553	5.42e-69	2.83e-67	26353	HSPB8	12	119171555	119224855	1	protein_coding	heat shock protein family B (small) member 8
260	ENSG00000054277	225.176	-3.37308	0.192389	-17.5326	8.08e-69	4.21e-67	23596	OPN3	1	241590102	241677376	-1	protein_coding	opsin 3
261	ENSG00000171766	259.404	4.02604	0.230095	17.4973	1.5e-68	7.79e-67	2628	GATM	15	45361124	45402327	-1	protein_coding	glycine amidinotransferase
262	ENSG00000196141	2733.91	-1.66357	0.0952415	-17.4668	2.56e-68	1.32e-66	26010	SPATS2L	2	200305881	200482264	1	protein_coding	spermatogenesis associated serine rich 2 like
263	ENSG00000072274	13314	1.82281	0.104501	17.443	3.89e-68	2e-66	7037	TFRC	3	196012511	196082153	-1	protein_coding	transferrin receptor
264	ENSG00000145604	4090.03	1.54443	0.0886109	17.4294	4.94e-68	2.53e-66	6502	SKP2	5	36151989	36196849	1	protein_coding	S-phase kinase associated protein 2
265	ENSG00000118418	1804.86	2.83301	0.162959	17.3848	1.08e-67	5.49e-66	9324	HMGN3	6	79201245	79234689	-1	protein_coding	high mobility group nucleosomal binding domain 3
266	ENSG00000178363	277.859	6.47244	0.37271	17.3659	1.5e-67	7.61e-66	810	CALML3	10	5524961	5526771	1	protein_coding	calmodulin like 3
267	ENSG00000115902	1414.49	-1.63532	0.0945197	-17.3014	4.59e-67	2.33e-65	6509	SLC1A4	2	64988477	65023865	1	protein_coding	solute carrier family 1 member 4
268	ENSG00000134317	291.997	2.67489	0.154797	17.2799	6.66e-67	3.36e-65	29841	GRHL1	2	9951693	10002277	1	protein_coding	grainyhead like transcription factor 1
269	ENSG00000128510	986.029	2.15825	0.125313	17.2228	1.79e-66	9.01e-65	51200	CPA4	7	130293134	130324180	1	protein_coding	carboxypeptidase A4
270	ENSG00000080573	237.802	-4.5369	0.263513	-17.217	1.98e-66	9.92e-65	50509	COL5A3	19	9959561	10010504	-1	protein_coding	collagen type V alpha 3 chain
271	ENSG00000184939	998.75	1.66413	0.0969721	17.161	5.21e-66	2.6e-64	146198	ZFP90	16	68530090	68576072	1	protein_coding	ZFP90 zinc finger protein
272	ENSG00000174197	3827.89	1.55092	0.0904224	17.1519	6.08e-66	3.03e-64	23269	MGA	15	41621134	41773081	1	protein_coding	MAX dimerization protein MGA
273	ENSG00000167741	203.189	4.16058	0.242658	17.1459	6.75e-66	3.35e-64	124975	GGT6	17	4556927	4560818	-1	protein_coding	gamma-glutamyltransferase 6
274	ENSG00000188883	391.336	3.44676	0.201697	17.0888	1.8e-65	8.88e-64	346689	KLRG2	7	139452690	139483673	-1	protein_coding	killer cell lectin like receptor G2
275	ENSG00000113269	589.385	2.22573	0.130435	17.064	2.75e-65	1.35e-63	55819	RNF130	5	179911651	180072113	-1	protein_coding	ring finger protein 130
276	ENSG00000166165	2839.12	1.40962	0.0828118	17.0219	5.65e-65	2.77e-63	1152	CKB	14	103519667	103522833	-1	protein_coding	creatine kinase B
277	ENSG00000122691	323.534	2.58227	0.151743	17.0173	6.11e-65	2.99e-63	7291	TWIST1	7	19020991	19117636	-1	protein_coding	twist family bHLH transcription factor 1
278	ENSG00000106852	174.11	4.30714	0.253175	17.0125	6.63e-65	3.23e-63	26468	LHX6	9	122202577	122229626	-1	protein_coding	LIM homeobox 6
279	ENSG00000180190	565.35	2.29206	0.134758	17.0087	7.08e-65	3.43e-63	157695	TDRP	8	489803	545781	-1	protein_coding	testis development related protein
280	ENSG00000179242	228.452	-5.36025	0.315436	-16.9932	9.23e-65	4.46e-63	1002	CDH4	20	61252261	61940617	1	protein_coding	cadherin 4
281	ENSG00000183023	200.598	-4.38296	0.257976	-16.9898	9.77e-65	4.7e-63	6546	SLC8A1	2	40097270	40611053	-1	protein_coding	solute carrier family 8 member A1
282	ENSG00000150593	5332.8	1.28427	0.0756899	16.9676	1.43e-64	6.85e-63	27250	PDCD4	10	110871795	110900006	1	protein_coding	programmed cell death 4
283	ENSG00000154856	200.646	-3.3066	0.195142	-16.9445	2.11e-64	1.01e-62	147495	APCDD1	18	10454635	10489949	1	protein_coding	APC down-regulated 1
284	ENSG00000196074	451.647	5.0081	0.296179	16.909	3.86e-64	1.84e-62	10388	SYCP2	20	59863564	59933655	-1	protein_coding	synaptonemal complex protein 2
285	ENSG00000006047	240.237	3.84626	0.227674	16.8937	5e-64	2.38e-62	51087	YBX2	17	7288263	7294639	-1	protein_coding	Y-box binding protein 2
286	ENSG00000154319	365.253	-3.26196	0.193419	-16.8647	8.18e-64	3.87e-62	83648	FAM167A	8	11421476	11475908	-1	protein_coding	family with sequence similarity 167 member A
287	ENSG00000166535	733.094	2.41944	0.143596	16.849	1.07e-63	5.03e-62	144568	A2ML1	12	8822621	8887001	1	protein_coding	alpha-2-macroglobulin like 1
288	ENSG00000198807	819.798	1.92097	0.114124	16.8324	1.41e-63	6.64e-62	5083	PAX9	14	36657568	36679362	1	protein_coding	paired box 9
289	ENSG00000197580	217.119	3.87093	0.230052	16.8263	1.57e-63	7.33e-62	83875	BCO2	11	112175510	112224699	1	protein_coding	beta-carotene oxygenase 2
290	ENSG00000107819	1309.21	-1.69807	0.100959	-16.8194	1.76e-63	8.21e-62	81855	SFXN3	10	101031234	101041241	1	protein_coding	sideroflexin 3
291	ENSG00000196628	259.29	-3.12643	0.185993	-16.8094	2.08e-63	9.69e-62	6925	TCF4	18	55222185	55664787	-1	protein_coding	transcription factor 4
292	ENSG00000118257	476.467	-2.31117	0.138173	-16.7267	8.38e-63	3.88e-61	8828	NRP2	2	205681990	205798133	1	protein_coding	neuropilin 2
293	ENSG00000179604	1489.78	1.43551	0.085837	16.7237	8.81e-63	4.07e-61	23580	CDC42EP4	17	73283624	73312005	-1	protein_coding	CDC42 effector protein 4
294	ENSG00000026559	335.455	3.08321	0.18454	16.7075	1.16e-62	5.32e-61	3755	KCNG1	20	51003656	51023107	-1	protein_coding	potassium voltage-gated channel modifier subfamily G member 1
295	ENSG00000148187	2190.8	-1.47738	0.0884438	-16.7042	1.22e-62	5.6e-61	92399	MRRF	9	122264603	122331337	1	protein_coding	mitochondrial ribosome recycling factor
296	ENSG00000150867	245.224	-6.43103	0.385452	-16.6844	1.7e-62	7.79e-61	5305	PIP4K2A	10	22534854	22714578	-1	protein_coding	phosphatidylinositol-5-phosphate 4-kinase type 2 alpha
297	ENSG00000074054	4274.56	1.2443	0.0745802	16.684	1.71e-62	7.81e-61	23332	CLASP1	2	121337776	121649476	-1	protein_coding	cytoplasmic linker associated protein 1
298	ENSG00000027001	942.243	-2.03337	0.121911	-16.6791	1.86e-62	8.45e-61	4285	MIPEP	13	23730189	23889400	-1	protein_coding	mitochondrial intermediate peptidase
299	ENSG00000164938	534.286	2.45685	0.147429	16.6646	2.37e-62	1.07e-60	94241	TP53INP1	8	94925972	94949378	-1	protein_coding	tumor protein p53 inducible nuclear protein 1
300	ENSG00000117020	194.467	-3.34926	0.201034	-16.6601	2.56e-62	1.15e-60	10000	AKT3	1	243488233	243851079	-1	protein_coding	AKT serine/threonine kinase 3
301	ENSG00000206503	2844.4	2.28862	0.137746	16.6148	5.45e-62	2.45e-60	3105	HLA-A	6	29941260	29949572	1	protein_coding	major histocompatibility complex, class I, A
302	ENSG00000125753	1941.01	-1.45936	0.0878518	-16.6116	5.74e-62	2.57e-60	7408	VASP	19	45506579	45526989	1	protein_coding	vasodilator stimulated phosphoprotein
303	ENSG00000105655	982.085	1.75273	0.105555	16.6049	6.43e-62	2.87e-60	51477	ISYNA1	19	18434388	18438167	-1	protein_coding	inositol-3-phosphate synthase 1
304	ENSG00000101977	189.956	-5.45784	0.3289	-16.5942	7.68e-62	3.42e-60	4168	MCF2	X	139581770	139708216	-1	protein_coding	MCF.2 cell line derived transforming sequence
305	ENSG00000157557	4755.93	1.30362	0.0785641	16.5931	7.82e-62	3.47e-60	2114	ETS2	21	38805183	38824955	1	protein_coding	ETS proto-oncogene 2, transcription factor
306	ENSG00000196562	7558.19	-1.40944	0.0850039	-16.5809	9.57e-62	4.23e-60	55959	SULF2	20	47656197	47786616	-1	protein_coding	sulfatase 2
307	ENSG00000076554	1489.88	1.5376	0.0929158	16.5483	1.65e-61	7.26e-60	7163	TPD52	8	80034745	80231232	-1	protein_coding	tumor protein D52
308	ENSG00000149177	238.494	2.90105	0.175316	16.5476	1.67e-61	7.32e-60	5795	PTPRJ	11	47980425	48170839	1	protein_coding	protein tyrosine phosphatase receptor type J
309	ENSG00000157404	200.88	5.91919	0.357858	16.5406	1.87e-61	8.2e-60	3815	KIT	4	54657267	54740783	1	protein_coding	KIT proto-oncogene, receptor tyrosine kinase
310	ENSG00000170899	347.512	2.34668	0.141954	16.5312	2.19e-61	9.55e-60	2941	GSTA4	6	52977948	52995304	-1	protein_coding	glutathione S-transferase alpha 4
311	ENSG00000102452	432.218	3.33169	0.202045	16.4898	4.34e-61	1.89e-59	259232	NALCN	13	101053776	101416508	-1	protein_coding	sodium leak channel, non-selective
312	ENSG00000253304	201.801	5.93483	0.360061	16.4828	4.88e-61	2.11e-59	399474	TMEM200B	1	29119429	29123903	-1	protein_coding	transmembrane protein 200B
313	ENSG00000166394	192.418	5.72746	0.347791	16.4681	6.22e-61	2.69e-59	51700	CYB5R2	11	7665100	7677222	-1	protein_coding	cytochrome b5 reductase 2
314	ENSG00000099864	172.434	4.93925	0.30019	16.4538	7.88e-61	3.4e-59	5064	PALM	19	708935	748329	1	protein_coding	paralemmin
315	ENSG00000198542	198.773	-3.59372	0.21855	-16.4434	9.35e-61	4.02e-59	9358	ITGBL1	13	101452593	101720856	1	protein_coding	integrin subunit beta like 1
316	ENSG00000135002	721.52	-2.05677	0.12514	-16.4358	1.06e-60	4.54e-59	55312	RFK	9	76385526	76394517	-1	protein_coding	riboflavin kinase
317	ENSG00000121236	256.96	2.65066	0.161487	16.4141	1.52e-60	6.48e-59	117854	TRIM6	11	5596109	5612958	1	protein_coding	tripartite motif containing 6
318	ENSG00000064115	2273.78	1.72496	0.105201	16.3968	2.01e-60	8.57e-59	51768	TM7SF3	12	26971579	27014434	-1	protein_coding	transmembrane 7 superfamily member 3
319	ENSG00000163320	3405.49	1.72494	0.105208	16.3955	2.06e-60	8.74e-59	8545	CGGBP1	3	88051944	88149885	-1	protein_coding	CGG triplet repeat binding protein 1
320	ENSG00000136877	2161.33	-1.59178	0.0971362	-16.3871	2.37e-60	1e-58	2356	FPGS	9	127794597	127814327	1	protein_coding	folylpolyglutamate synthase
321	ENSG00000145687	364.96	3.18882	0.194656	16.3818	2.58e-60	1.09e-58	23635	SSBP2	5	81412804	81751797	-1	protein_coding	single stranded DNA binding protein 2
322	ENSG00000075213	551.56	-2.5546	0.155965	-16.3793	2.69e-60	1.13e-58	10371	SEMA3A	7	83955777	84492724	-1	protein_coding	semaphorin 3A
323	ENSG00000168209	12313.7	1.44391	0.088202	16.3705	3.11e-60	1.3e-58	54541	DDIT4	10	72273919	72276036	1	protein_coding	DNA damage inducible transcript 4
324	ENSG00000109606	8105.2	1.39884	0.0854871	16.3632	3.5e-60	1.46e-58	1665	DHX15	4	24517441	24584554	-1	protein_coding	DEAH-box helicase 15
325	ENSG00000164733	4087	-1.22743	0.0750904	-16.3461	4.64e-60	1.93e-58	1508	CTSB	8	11842524	11869533	-1	protein_coding	cathepsin B
326	ENSG00000160752	2790.28	-1.54753	0.094695	-16.3423	4.94e-60	2.05e-58	2224	FDPS	1	155308748	155320666	1	protein_coding	farnesyl diphosphate synthase
327	ENSG00000066697	809.094	-1.77001	0.108372	-16.3328	5.77e-60	2.39e-58	91283	MSANTD3	9	100427143	100451734	1	protein_coding	Myb/SANT DNA binding domain containing 3
328	ENSG00000163257	2195.02	1.83607	0.112429	16.3309	5.95e-60	2.45e-58	54876	DCAF16	4	17800655	17810758	-1	protein_coding	DDB1 and CUL4 associated factor 16
329	ENSG00000103888	285.735	-3.40899	0.20877	-16.3289	6.15e-60	2.53e-58	57214	CEMIP	15	80779343	80951776	1	protein_coding	cell migration inducing hyaluronidase 1
330	ENSG00000228672	316.912	2.97783	0.182374	16.3282	6.22e-60	2.55e-58	389333	PROB1	5	139390592	139395104	-1	protein_coding	proline rich basic protein 1
331	ENSG00000075539	3987.67	1.6385	0.100458	16.3103	8.34e-60	3.41e-58	285527	FRYL	4	48497357	48780322	-1	protein_coding	FRY like transcription coactivator
332	ENSG00000133216	831.238	2.46677	0.151316	16.3021	9.53e-60	3.89e-58	2048	EPHB2	1	22710839	22921500	1	protein_coding	EPH receptor B2
333	ENSG00000119514	329.469	-2.49875	0.153285	-16.3013	9.66e-60	3.92e-58	79695	GALNT12	9	98807670	98850081	1	protein_coding	polypeptide N-acetylgalactosaminyltransferase 12
334	ENSG00000088836	571.84	-3.18054	0.195184	-16.2951	1.07e-59	4.33e-58	83959	SLC4A11	20	3227417	3239559	-1	protein_coding	solute carrier family 4 member 11
335	ENSG00000107937	2254.15	-1.3493	0.0828775	-16.2807	1.35e-59	5.47e-58	23560	GTPBP4	10	988434	1019932	1	protein_coding	GTP binding protein 4
336	ENSG00000126016	238.785	-6.06257	0.373005	-16.2533	2.12e-59	8.52e-58	154796	AMOT	X	112774503	112840831	-1	protein_coding	angiomotin
337	ENSG00000116985	196.362	4.26968	0.263098	16.2284	3.17e-59	1.27e-57	656	BMP8B	1	39757182	39788865	-1	protein_coding	bone morphogenetic protein 8b
338	ENSG00000163659	2081.37	-1.30178	0.0802281	-16.226	3.3e-59	1.32e-57	25976	TIPARP	3	156673235	156706770	1	protein_coding	TCDD inducible poly(ADP-ribose) polymerase
339	ENSG00000057019	5469.69	-1.44054	0.0888443	-16.2142	4e-59	1.6e-57	131566	DCBLD2	3	98795941	98901695	-1	protein_coding	discoidin, CUB and LCCL domain containing 2
340	ENSG00000154839	701.415	-1.86207	0.114866	-16.2108	4.23e-59	1.68e-57	220134	SKA1	18	50375040	50394168	1	protein_coding	spindle and kinetochore associated complex subunit 1
341	ENSG00000070882	3009.72	-1.58403	0.0977476	-16.2053	4.62e-59	1.84e-57	26031	OSBPL3	7	24796540	24981634	-1	protein_coding	oxysterol binding protein like 3
342	ENSG00000136237	846.247	-1.79822	0.110999	-16.2004	5.01e-59	1.98e-57	9771	RAPGEF5	7	22118236	22357154	-1	protein_coding	Rap guanine nucleotide exchange factor 5
343	ENSG00000133710	200.581	-4.21904	0.260551	-16.1927	5.67e-59	2.24e-57	11005	SPINK5	5	148025683	148137382	1	protein_coding	serine peptidase inhibitor Kazal type 5
344	ENSG00000060982	1721.21	1.53598	0.094866	16.191	5.83e-59	2.29e-57	586	BCAT1	12	24810024	24949101	-1	protein_coding	branched chain amino acid transaminase 1
345	ENSG00000103202	899.048	2.14549	0.132564	16.1846	6.48e-59	2.54e-57	4833	NME4	16	396725	410367	1	protein_coding	NME/NM23 nucleoside diphosphate kinase 4
346	ENSG00000113719	5062.76	1.18851	0.0734685	16.1772	7.31e-59	2.86e-57	57222	ERGIC1	5	172834251	172952792	1	protein_coding	endoplasmic reticulum-golgi intermediate compartment 1
347	ENSG00000172175	1073.1	-1.6278	0.100632	-16.1758	7.48e-59	2.92e-57	10892	MALT1	18	58671465	58754477	1	protein_coding	MALT1 paracaspase
348	ENSG00000171867	8900.08	-1.53838	0.0952456	-16.1517	1.1e-58	4.3e-57	5621	PRNP	20	4686350	4701590	1	protein_coding	prion protein
349	ENSG00000253293	181.002	-4.702	0.291717	-16.1184	1.89e-58	7.35e-57	3206	HOXA10	7	27170605	27180261	-1	protein_coding	homeobox A10
350	ENSG00000166479	1548.13	-1.68413	0.104609	-16.0992	2.58e-58	9.99e-57	54495	TMX3	18	68673688	68715108	-1	protein_coding	thioredoxin related transmembrane protein 3
351	ENSG00000163520	1151.34	10.534	0.654412	16.097	2.68e-58	1.03e-56	2199	FBLN2	3	13549125	13638422	1	protein_coding	fibulin 2
352	ENSG00000176463	1186.3	-1.46722	0.0912585	-16.0777	3.66e-58	1.41e-56	28232	SLCO3A1	15	91853708	92172435	1	protein_coding	solute carrier organic anion transporter family member 3A1
353	ENSG00000044574	24638	2.00005	0.168761	11.8514	2.12e-32	3.52e-31	22824	HSPA4L	9	125234853	125241382	-1	protein_coding	heat shock protein family A (Hsp70) member 5
354	ENSG00000157168	3033.06	-1.71454	0.106893	-16.0398	6.74e-58	2.58e-56	3084	NRG1	8	31639222	32855666	1	protein_coding	neuregulin 1
355	ENSG00000133019	354.451	-2.27716	0.142328	-15.9994	1.29e-57	4.92e-56	1131	CHRM3	1	239386565	239915452	1	protein_coding	cholinergic receptor muscarinic 3
356	ENSG00000182010	570.677	-2.211	0.138427	-15.9723	1.99e-57	7.58e-56	219790	RTKN2	10	62183035	62268844	-1	protein_coding	rhotekin 2
357	ENSG00000178764	535.494	2.82701	0.177058	15.9666	2.19e-57	8.28e-56	22882	ZHX2	8	122781655	122974510	1	protein_coding	zinc fingers and homeoboxes 2
358	ENSG00000174080	235.291	2.87171	0.179878	15.9648	2.25e-57	8.5e-56	8722	CTSF	11	66563464	66568879	-1	protein_coding	cathepsin F
359	ENSG00000121892	5448.38	1.32979	0.0832987	15.9641	2.27e-57	8.58e-56	23244	PDS5A	4	39822863	39977956	-1	protein_coding	PDS5 cohesin associated factor A
360	ENSG00000111490	165.727	4.67463	0.293489	15.9278	4.07e-57	1.53e-55	23329	TBC1D30	12	64759484	64881033	1	protein_coding	TBC1 domain family member 30
361	ENSG00000167114	1225.97	-1.96273	0.12331	-15.917	4.83e-57	1.81e-55	10999	SLC27A4	9	128340527	128361470	1	protein_coding	solute carrier family 27 member 4
362	ENSG00000153246	708.585	1.78929	0.112522	15.9017	6.17e-57	2.31e-55	22925	PLA2R1	2	159932006	160062615	-1	protein_coding	phospholipase A2 receptor 1
363	ENSG00000149243	218.916	5.054	0.317854	15.9004	6.3e-57	2.35e-55	283212	KLHL35	11	75422394	75433203	-1	protein_coding	kelch like family member 35
364	ENSG00000109180	2628.11	1.62336	0.102276	15.8724	9.85e-57	3.66e-55	54940	OCIAD1	4	48805212	48861817	1	protein_coding	OCIA domain containing 1
365	ENSG00000176485	178.055	5.32143	0.33543	15.8645	1.12e-56	4.14e-55	11145	PLAAT3	11	63573195	63616883	-1	protein_coding	phospholipase A and acyltransferase 3
366	ENSG00000183696	1393.04	-1.44026	0.0908388	-15.8551	1.3e-56	4.79e-55	7378	UPP1	7	48088628	48108736	1	protein_coding	uridine phosphorylase 1
367	ENSG00000145349	847.8	1.63346	0.103048	15.8515	1.37e-56	5.06e-55	817	CAMK2D	4	113418054	113761927	-1	protein_coding	calcium/calmodulin dependent protein kinase II delta
368	ENSG00000154764	387.725	-2.19061	0.138283	-15.8415	1.61e-56	5.92e-55	7476	WNT7A	3	13816258	13880071	-1	protein_coding	Wnt family member 7A
369	ENSG00000147872	261.226	-6.93754	0.438511	-15.8207	2.24e-56	8.22e-55	123	PLIN2	9	19108375	19149290	-1	protein_coding	perilipin 2
370	ENSG00000185838	463.312	-1.98368	0.125576	-15.7967	3.28e-56	1.2e-54	54584	GNB1L	22	19783223	19854939	-1	protein_coding	G protein subunit beta 1 like
371	ENSG00000115919	221.645	5.6494	0.35781	15.7888	3.71e-56	1.35e-54	8942	KYNU	2	142877657	143055833	1	protein_coding	kynureninase
372	ENSG00000019186	260.608	-3.2737	0.207671	-15.7639	5.51e-56	2.01e-54	1591	CYP24A1	20	54153446	54173986	-1	protein_coding	cytochrome P450 family 24 subfamily A member 1
373	ENSG00000109133	2486.72	1.27172	0.0806936	15.7599	5.88e-56	2.13e-54	55161	TMEM33	4	41935129	41960803	1	protein_coding	transmembrane protein 33
374	ENSG00000077232	2225.13	-1.31002	0.0831769	-15.7498	6.89e-56	2.49e-54	54431	DNAJC10	2	182716255	182794464	1	protein_coding	DnaJ heat shock protein family (Hsp40) member C10
375	ENSG00000065328	1438.3	-1.59438	0.101236	-15.7492	6.95e-56	2.51e-54	55388	MCM10	10	13161558	13211110	1	protein_coding	minichromosome maintenance 10 replication initiation factor
376	ENSG00000157869	663.102	2.09269	0.133015	15.7327	9.02e-56	3.25e-54	9364	RAB28	4	13361354	13484365	-1	protein_coding	RAB28, member RAS oncogene family
377	ENSG00000145908	647.487	1.83771	0.117096	15.694	1.66e-55	5.97e-54	91975	ZNF300	5	150894392	150904983	-1	protein_coding	zinc finger protein 300
378	ENSG00000117318	2094.69	1.5842	0.100951	15.6928	1.69e-55	6.07e-54	3399	ID3	1	23557926	23559501	-1	protein_coding	inhibitor of DNA binding 3
379	ENSG00000105514	1598.83	1.31011	0.0835021	15.6896	1.78e-55	6.36e-54	9545	RAB3D	19	11322068	11346270	-1	protein_coding	RAB3D, member RAS oncogene family
380	ENSG00000131067	529.1	2.47314	0.157719	15.6807	2.05e-55	7.3e-54	2686	GGT7	20	34844720	34872856	-1	protein_coding	gamma-glutamyltransferase 7
381	ENSG00000215114	1053.39	1.49021	0.0952865	15.6393	3.93e-55	1.4e-53	137886	UBXN2B	8	58411359	58451501	1	protein_coding	UBX domain protein 2B
382	ENSG00000137393	1847.75	1.31975	0.0844365	15.63	4.54e-55	1.61e-53	255488	RNF144B	6	18387350	18468870	1	protein_coding	ring finger protein 144B
383	ENSG00000076248	2670.88	1.48339	0.0949854	15.617	5.58e-55	1.97e-53	7374	UNG	12	109097597	109126725	1	protein_coding	uracil DNA glycosylase
384	ENSG00000179981	441.507	-2.08769	0.133705	-15.6141	5.83e-55	2.06e-53	10194	TSHZ1	18	75210755	75289950	1	protein_coding	teashirt zinc finger homeobox 1
385	ENSG00000088280	2189.49	1.35817	0.087017	15.6081	6.42e-55	2.26e-53	55616	ASAP3	1	23428563	23484568	-1	protein_coding	ArfGAP with SH3 domain, ankyrin repeat and PH domain 3
386	ENSG00000145284	781.668	2.20706	0.141502	15.5974	7.59e-55	2.66e-53	79966	SCD5	4	82629539	82798796	-1	protein_coding	stearoyl-CoA desaturase 5
387	ENSG00000186493	649.415	1.73276	0.111099	15.5965	7.69e-55	2.69e-53	NA	IRX2-DT	5	2752131	2755397	1	lncRNA	IRX2 divergent transcript
388	ENSG00000148180	4797.9	-1.70917	0.109592	-15.5958	7.78e-55	2.71e-53	2934	GSN	9	121207794	121332843	1	protein_coding	gelsolin
389	ENSG00000169851	1442.98	1.41783	0.0909256	15.5932	8.09e-55	2.82e-53	5099	PCDH7	4	30720369	31146805	1	protein_coding	protocadherin 7
390	ENSG00000065809	457.168	-1.98636	0.127413	-15.5899	8.52e-55	2.96e-53	83641	FAM107B	10	14518557	14774897	-1	protein_coding	family with sequence similarity 107 member B
391	ENSG00000160886	325.055	2.5162	0.161467	15.5834	9.44e-55	3.27e-53	54742	LY6K	8	142700111	142705127	1	protein_coding	lymphocyte antigen 6 family member K
392	ENSG00000197147	380.528	2.74182	0.176072	15.5722	1.13e-54	3.89e-53	23507	LRRC8B	1	89524829	89597861	1	protein_coding	leucine rich repeat containing 8 VRAC subunit B
393	ENSG00000157111	199.668	-3.60583	0.231655	-15.5655	1.25e-54	4.3e-53	134285	TMEM171	5	73120569	73131809	1	protein_coding	transmembrane protein 171
394	ENSG00000162777	718.7	1.83247	0.117828	15.552	1.54e-54	5.29e-53	79961	DENND2D	1	111185969	111204535	-1	protein_coding	DENN domain containing 2D
395	ENSG00000132182	1183.62	3.38224	0.217603	15.5432	1.77e-54	6.07e-53	23225	NUP210	3	13316235	13420322	-1	protein_coding	nucleoporin 210
396	ENSG00000066629	142.27	4.88794	0.31452	15.541	1.83e-54	6.26e-53	2009	EML1	14	99737693	99942060	1	protein_coding	EMAP like 1
397	ENSG00000184226	959.743	3.41401	0.219724	15.5377	1.93e-54	6.57e-53	5101	PCDH9	13	66302834	67230445	-1	protein_coding	protocadherin 9
398	ENSG00000166900	780.342	-1.5754	0.101398	-15.5368	1.95e-54	6.65e-53	6809	STX3	11	59713456	59805882	1	protein_coding	syntaxin 3
399	ENSG00000126709	606.789	3.65759	0.235468	15.5333	2.07e-54	7.01e-53	2537	IFI6	1	27666064	27672212	-1	protein_coding	interferon alpha inducible protein 6
400	ENSG00000164442	1103.8	1.52935	0.0985085	15.525	2.35e-54	7.95e-53	10370	CITED2	6	139371807	139374648	-1	protein_coding	Cbp/p300 interacting transactivator with Glu/Asp rich carboxy-terminal domain 2
401	ENSG00000196405	543.306	3.52498	0.227068	15.5239	2.39e-54	8.06e-53	51466	EVL	14	99971449	100144236	1	protein_coding	Enah/Vasp-like
402	ENSG00000078487	343.37	2.54773	0.164313	15.5053	3.19e-54	1.08e-52	55063	ZCWPW1	7	100400826	100428992	-1	protein_coding	zinc finger CW-type and PWWP domain containing 1
403	ENSG00000099260	151.565	-4.60242	0.297018	-15.4954	3.73e-54	1.25e-52	54873	PALMD	1	99646113	99694541	1	protein_coding	palmdelphin
404	ENSG00000143878	1087.01	1.88148	0.12146	15.4906	4.02e-54	1.35e-52	388	RHOB	2	20447074	20449440	1	protein_coding	ras homolog family member B
405	ENSG00000149212	4379.72	1.66016	0.107293	15.4732	5.26e-54	1.76e-52	143686	SESN3	11	95165513	95232541	-1	protein_coding	sestrin 3
406	ENSG00000050555	503.152	8.49623	0.549165	15.4712	5.43e-54	1.81e-52	10319	LAMC3	9	131009174	131094473	1	protein_coding	laminin subunit gamma 3
407	ENSG00000049192	145.56	-4.34291	0.281085	-15.4505	7.48e-54	2.49e-52	11174	ADAMTS6	5	65148738	65481920	-1	protein_coding	ADAM metallopeptidase with thrombospondin type 1 motif 6
408	ENSG00000054793	888.02	1.97046	0.127775	15.4213	1.18e-53	3.9e-52	10079	ATP9A	20	51596514	51768390	-1	protein_coding	ATPase phospholipid transporting 9A (putative)
409	ENSG00000123836	1540.25	-1.41993	0.0922074	-15.3993	1.65e-53	5.47e-52	5208	PFKFB2	1	207034366	207081024	1	protein_coding	6-phosphofructo-2-kinase/fructose-2,6-biphosphatase 2
410	ENSG00000185630	963.1	2.12148	0.137827	15.3923	1.84e-53	6.08e-52	5087	PBX1	1	164555584	164899296	1	protein_coding	PBX homeobox 1
411	ENSG00000124143	326.873	3.73424	0.24326	15.3508	3.5e-53	1.15e-51	343578	ARHGAP40	20	38601809	38651035	1	protein_coding	Rho GTPase activating protein 40
412	ENSG00000165480	952.557	-1.4908	0.09742	-15.3028	7.32e-53	2.4e-51	221150	SKA3	13	21153595	21176552	-1	protein_coding	spindle and kinetochore associated complex subunit 3
413	ENSG00000123933	1606.2	1.83135	0.119766	15.2911	8.76e-53	2.87e-51	10608	MXD4	4	2247432	2262109	-1	protein_coding	MAX dimerization protein 4
414	ENSG00000131724	1034.48	-1.5078	0.0987152	-15.2743	1.13e-52	3.71e-51	3597	IL13RA1	X	118727133	118794535	1	protein_coding	interleukin 13 receptor subunit alpha 1
415	ENSG00000099821	1172.37	-1.62565	0.106447	-15.272	1.18e-52	3.83e-51	5442	POLRMT	19	617221	633537	-1	protein_coding	RNA polymerase mitochondrial
416	ENSG00000154734	284.42	-2.6549	0.173867	-15.2697	1.22e-52	3.96e-51	9510	ADAMTS1	21	26835755	26845409	-1	protein_coding	ADAM metallopeptidase with thrombospondin type 1 motif 1
417	ENSG00000185745	897.211	2.61639	0.171445	15.2608	1.4e-52	4.53e-51	3434	IFIT1	10	89392546	89406487	1	protein_coding	interferon induced protein with tetratricopeptide repeats 1
418	ENSG00000145391	2491.52	1.26662	0.0831623	15.2307	2.21e-52	7.16e-51	80854	SETD7	4	139495941	139606699	-1	protein_coding	SET domain containing 7, histone lysine methyltransferase
419	ENSG00000138760	2531.93	1.29196	0.0848603	15.2245	2.43e-52	7.85e-51	950	SCARB2	4	76158737	76234536	-1	protein_coding	scavenger receptor class B member 2
420	ENSG00000008256	3161.51	-1.29284	0.084931	-15.2222	2.52e-52	8.11e-51	9265	CYTH3	7	6161776	6272644	-1	protein_coding	cytohesin 3
421	ENSG00000173852	1554.75	-1.47093	0.0967549	-15.2026	3.4e-52	1.09e-50	23333	DPY19L1	7	34927292	35038271	-1	protein_coding	dpy-19 like C-mannosyltransferase 1
422	ENSG00000221947	253.18	7.20206	0.473935	15.1963	3.74e-52	1.2e-50	389668	XKR9	8	70669339	70790371	1	protein_coding	XK related 9
423	ENSG00000152229	1054.54	-1.41551	0.0931754	-15.1918	4.01e-52	1.28e-50	9050	PSTPIP2	18	45983536	46072272	-1	protein_coding	proline-serine-threonine phosphatase interacting protein 2
424	ENSG00000119392	2728.98	-1.21111	0.0797443	-15.1875	4.28e-52	1.37e-50	2733	GLE1	9	128504655	128543874	1	protein_coding	GLE1 RNA export mediator
425	ENSG00000197603	1529.88	1.71979	0.113278	15.182	4.65e-52	1.48e-50	65250	CPLANE1	5	37106228	37249376	-1	protein_coding	ciliogenesis and planar polarity effector complex subunit 1
426	ENSG00000112773	319.364	2.30108	0.15159	15.1796	4.82e-52	1.53e-50	55603	TENT5A	6	81491439	81752774	-1	protein_coding	terminal nucleotidyltransferase 5A
427	ENSG00000135218	171.927	5.91551	0.389738	15.1782	4.93e-52	1.56e-50	948	CD36	7	80369575	80679277	1	protein_coding	CD36 molecule
428	ENSG00000137691	215.219	3.30291	0.217852	15.1613	6.38e-52	2.02e-50	85016	CFAP300	11	102047437	102084554	1	protein_coding	cilia and flagella associated protein 300
429	ENSG00000138311	266.801	-7.24244	0.477839	-15.1566	6.85e-52	2.16e-50	22891	ZNF365	10	62374192	62480288	1	protein_coding	zinc finger protein 365
430	ENSG00000162817	140.075	5.20042	0.343409	15.1435	8.36e-52	2.63e-50	79762	C1orf115	1	220690363	220699153	1	protein_coding	chromosome 1 open reading frame 115
431	ENSG00000169299	1771.72	1.98592	0.13117	15.14	8.82e-52	2.77e-50	55276	PGM2	4	37826660	37862937	1	protein_coding	phosphoglucomutase 2
432	ENSG00000189184	403.471	3.11387	0.205691	15.1386	9.02e-52	2.82e-50	54510	PCDH18	4	137518918	137532494	-1	protein_coding	protocadherin 18
433	ENSG00000129455	247.699	-2.56978	0.170243	-15.0948	1.75e-51	5.48e-50	11202	KLK8	19	50996007	51002711	-1	protein_coding	kallikrein related peptidase 8
434	ENSG00000121413	199.023	5.50418	0.364653	15.0943	1.77e-51	5.51e-50	65982	ZSCAN18	19	58083838	58118427	-1	protein_coding	zinc finger and SCAN domain containing 18
435	ENSG00000171621	738.724	1.73769	0.115124	15.094	1.77e-51	5.52e-50	80176	SPSB1	1	9292894	9369532	1	protein_coding	splA/ryanodine receptor domain and SOCS box containing 1
436	ENSG00000133101	139.289	-4.44358	0.294742	-15.0762	2.32e-51	7.21e-50	8900	CCNA1	13	36431520	36442870	1	protein_coding	cyclin A1
437	ENSG00000188549	1860.28	-2.40811	0.159843	-15.0655	2.73e-51	8.46e-50	388115	CCDC9B	15	40331452	40340939	-1	protein_coding	coiled-coil domain containing 9B
438	ENSG00000132321	242.878	7.28489	0.483851	15.0561	3.15e-51	9.73e-50	79781	IQCA1	2	236324147	236507535	-1	protein_coding	IQ motif containing with AAA domain 1
439	ENSG00000134453	2040.16	-1.19973	0.0796931	-15.0544	3.23e-51	9.96e-50	84991	RBM17	10	6089034	6117457	1	protein_coding	RNA binding motif protein 17
440	ENSG00000111674	175.421	2.98567	0.198766	15.021	5.35e-51	1.64e-49	2026	ENO2	12	6913745	6923698	1	protein_coding	enolase 2
441	ENSG00000163082	212.575	2.92653	0.195023	15.0061	6.7e-51	2.06e-49	130367	SGPP2	2	222424543	222562621	1	protein_coding	sphingosine-1-phosphate phosphatase 2
442	ENSG00000167723	175.699	4.18851	0.279349	14.9938	8.06e-51	2.47e-49	162514	TRPV3	17	3510502	3557812	-1	protein_coding	transient receptor potential cation channel subfamily V member 3
443	ENSG00000087258	449.677	4.00577	0.267522	14.9736	1.09e-50	3.34e-49	2775	GNAO1	16	56191390	56357444	1	protein_coding	G protein subunit alpha o1
444	ENSG00000077935	221.61	6.75966	0.451539	14.9703	1.15e-50	3.5e-49	27127	SMC1B	22	45344063	45413619	-1	protein_coding	structural maintenance of chromosomes 1B
445	ENSG00000184227	141.194	-3.89119	0.260127	-14.9588	1.36e-50	4.15e-49	641371	ACOT1	14	73537143	73543796	1	protein_coding	acyl-CoA thioesterase 1
446	ENSG00000184254	850.887	-2.14227	0.143224	-14.9574	1.39e-50	4.23e-49	220	ALDH1A3	15	100877714	100916626	1	protein_coding	aldehyde dehydrogenase 1 family member A3
447	ENSG00000119772	666.351	2.19116	0.146626	14.9439	1.71e-50	5.17e-49	1788	DNMT3A	2	25227855	25342590	-1	protein_coding	DNA methyltransferase 3 alpha
448	ENSG00000170412	343.063	-2.48769	0.166499	-14.9412	1.78e-50	5.37e-49	55890	GPRC5C	17	74424851	74451653	1	protein_coding	G protein-coupled receptor class C group 5 member C
449	ENSG00000044524	324.587	2.8831	0.192998	14.9386	1.85e-50	5.57e-49	2042	EPHA3	3	89107621	89482134	1	protein_coding	EPH receptor A3
450	ENSG00000179698	262.625	4.71323	0.316087	14.9112	2.79e-50	8.39e-49	340390	WDR97	8	144107726	144118328	1	protein_coding	WD repeat domain 97
451	ENSG00000137486	181.691	3.0192	0.202923	14.8785	4.55e-50	1.36e-48	408	ARRB1	11	75260122	75351705	-1	protein_coding	arrestin beta 1
452	ENSG00000166033	1682.57	-1.73597	0.117078	-14.8274	9.74e-50	2.92e-48	5654	HTRA1	10	122458551	122514907	1	protein_coding	HtrA serine peptidase 1
453	ENSG00000197641	2309.29	-1.49749	0.101067	-14.8168	1.14e-49	3.41e-48	5275	SERPINB13	18	63586989	63604639	1	protein_coding	serpin family B member 13
454	ENSG00000169692	1388.31	-1.68112	0.113515	-14.8098	1.27e-49	3.78e-48	10555	AGPAT2	9	136673143	136687457	-1	protein_coding	1-acylglycerol-3-phosphate O-acyltransferase 2
455	ENSG00000197971	1389.31	-1.48589	0.100386	-14.8017	1.43e-49	4.25e-48	4155	MBP	18	76978827	77133683	-1	protein_coding	myelin basic protein
456	ENSG00000172292	2101.53	1.41613	0.0956819	14.8004	1.46e-49	4.32e-48	253782	CERS6	2	168456249	168775134	1	protein_coding	ceramide synthase 6
457	ENSG00000144040	772.17	1.98013	0.133948	14.7828	1.89e-49	5.6e-48	94097	SFXN5	2	72942036	73075619	-1	protein_coding	sideroflexin 5
458	ENSG00000086102	2028.64	1.20082	0.0813176	14.7671	2.39e-49	7.06e-48	4799	NFX1	9	33290512	33371157	1	protein_coding	nuclear transcription factor, X-box binding 1
459	ENSG00000187098	411.71	2.67028	0.180891	14.7618	2.58e-49	7.61e-48	4286	MITF	3	69739456	69968336	1	protein_coding	melanocyte inducing transcription factor
460	ENSG00000100504	7244.47	-1.18389	0.0802232	-14.7574	2.76e-49	8.11e-48	5836	PYGL	14	50857891	50944483	-1	protein_coding	glycogen phosphorylase L
461	ENSG00000165322	1168.46	-1.97294	0.133961	-14.7277	4.28e-49	1.26e-47	94134	ARHGAP12	10	31805398	31928876	-1	protein_coding	Rho GTPase activating protein 12
462	ENSG00000141622	344.99	-3.28361	0.222996	-14.725	4.46e-49	1.31e-47	494470	RNF165	18	46326809	46463140	1	protein_coding	ring finger protein 165
463	ENSG00000180354	434.038	-2.16065	0.14683	-14.7154	5.14e-49	1.5e-47	222166	MTURN	7	30134986	30162762	1	protein_coding	maturin, neural progenitor differentiation regulator homolog
464	ENSG00000065320	1018.05	2.68144	0.182386	14.702	6.26e-49	1.82e-47	9423	NTN1	17	9021510	9244000	1	protein_coding	netrin 1
465	ENSG00000163644	186.607	2.65142	0.180361	14.7007	6.38e-49	1.86e-47	152926	PPM1K	4	88257620	88284769	-1	protein_coding	protein phosphatase, Mg2+/Mn2+ dependent 1K
466	ENSG00000171004	616.173	9.63262	0.655388	14.6976	6.68e-49	1.94e-47	90161	HS6ST2	X	132626015	132961395	-1	protein_coding	heparan sulfate 6-O-sulfotransferase 2
467	ENSG00000159871	172.233	-3.25287	0.221354	-14.6953	6.9e-49	2e-47	284348	LYPD5	19	43785874	43827206	-1	protein_coding	LY6/PLAUR domain containing 5
468	ENSG00000086544	853.478	1.51505	0.1032	14.6808	8.56e-49	2.47e-47	80271	ITPKC	19	40717112	40740860	1	protein_coding	inositol-trisphosphate 3-kinase C
469	ENSG00000001561	194.143	5.39869	0.367853	14.6762	9.15e-49	2.64e-47	22875	ENPP4	6	46129989	46146688	1	protein_coding	ectonucleotide pyrophosphatase/phosphodiesterase 4
470	ENSG00000152582	186.309	2.84834	0.194123	14.6729	9.62e-49	2.77e-47	79925	SPEF2	5	35617844	35814611	1	protein_coding	sperm flagellar 2
471	ENSG00000106665	1539.74	-1.92243	0.131022	-14.6726	9.65e-49	2.77e-47	7461	CLIP2	7	74289407	74405935	1	protein_coding	CAP-Gly domain containing linker protein 2
472	ENSG00000135074	250.298	-7.15429	0.487741	-14.6682	1.03e-48	2.95e-47	8728	ADAM19	5	157395534	157575775	-1	protein_coding	ADAM metallopeptidase domain 19
473	ENSG00000119787	2678.86	-1.24356	0.0848476	-14.6564	1.23e-48	3.51e-47	64225	ATL2	2	38293954	38377285	-1	protein_coding	atlastin GTPase 2
474	ENSG00000178718	413.87	2.5983	0.177384	14.6479	1.39e-48	3.97e-47	54913	RPP25	15	74954418	74956772	-1	protein_coding	ribonuclease P and MRP subunit p25
475	ENSG00000137965	660.042	1.82185	0.124715	14.6081	2.49e-48	7.1e-47	10561	IFI44	1	78649796	78664078	1	protein_coding	interferon induced protein 44
476	ENSG00000127220	258.348	2.86883	0.196398	14.6072	2.53e-48	7.17e-47	79575	ABHD8	19	17292131	17310236	-1	protein_coding	abhydrolase domain containing 8
477	ENSG00000136695	119.603	4.26394	0.291907	14.6072	2.53e-48	7.17e-47	26525	IL36RN	2	113058638	113065382	1	protein_coding	interleukin 36 receptor antagonist
478	ENSG00000156113	154.119	-3.21453	0.220547	-14.5752	4.04e-48	1.14e-46	3778	KCNMA1	10	76869601	77638369	-1	protein_coding	potassium calcium-activated channel subfamily M alpha 1
479	ENSG00000131094	125.014	4.6431	0.318567	14.5749	4.06e-48	1.15e-46	10882	C1QL1	17	44959693	44968303	-1	protein_coding	complement C1q like 1
480	ENSG00000154114	275.207	2.14546	0.147321	14.5632	4.82e-48	1.36e-46	219899	TBCEL	11	121024072	121090776	1	protein_coding	tubulin folding cofactor E like
481	ENSG00000148600	300.627	5.33344	0.366243	14.5626	4.86e-48	1.36e-46	92211	CDHR1	10	84194537	84219621	1	protein_coding	cadherin related family member 1
482	ENSG00000116991	345.549	2.01832	0.138595	14.5626	4.85e-48	1.36e-46	57568	SIPA1L2	1	232397965	232630571	-1	protein_coding	signal induced proliferation associated 1 like 2
483	ENSG00000103021	422.968	1.81428	0.124589	14.5622	4.89e-48	1.37e-46	29070	CCDC113	16	58231157	58283836	1	protein_coding	coiled-coil domain containing 113
484	ENSG00000164659	127.408	4.99937	0.343341	14.561	4.97e-48	1.39e-46	222223	ELAPOR2	7	86876906	87059654	-1	protein_coding	endosome-lysosome associated apoptosis and autophagy regulator family member 2
485	ENSG00000134452	1606.93	-1.44384	0.0991744	-14.5586	5.15e-48	1.44e-46	84893	FBH1	10	5890203	5937594	1	protein_coding	F-box DNA helicase 1
486	ENSG00000139496	2325.26	-1.32342	0.0910402	-14.5367	7.09e-48	1.98e-46	9818	NUP58	13	25301524	25365390	1	protein_coding	nucleoporin 58
487	ENSG00000081052	149.837	4.03162	0.27745	14.531	7.71e-48	2.14e-46	1286	COL4A4	2	227002714	227164453	-1	protein_coding	collagen type IV alpha 4 chain
488	ENSG00000106327	145.102	5.59176	0.385096	14.5204	9e-48	2.49e-46	7036	TFR2	7	100620416	100642779	-1	protein_coding	transferrin receptor 2
489	ENSG00000177551	130.844	3.73619	0.257441	14.5128	1e-47	2.78e-46	4808	NHLH2	1	115836377	115843917	-1	protein_coding	nescient helix-loop-helix 2
490	ENSG00000168824	227.291	2.46059	0.169888	14.4836	1.54e-47	4.25e-46	27065	NSG1	4	4348140	4419058	1	protein_coding	neuronal vesicle trafficking associated 1
491	ENSG00000074410	603.062	-1.57138	0.108502	-14.4825	1.56e-47	4.31e-46	771	CA12	15	63321378	63381846	-1	protein_coding	carbonic anhydrase 12
492	ENSG00000185432	918.422	1.70947	0.11804	14.4821	1.57e-47	4.33e-46	25840	METTL7A	12	50923472	50932510	1	protein_coding	methyltransferase like 7A
493	ENSG00000118922	240.594	-7.24595	0.501017	-14.4625	2.09e-47	5.74e-46	11278	KLF12	13	73686089	74134404	-1	protein_coding	KLF transcription factor 12
494	ENSG00000106080	884.502	-1.38448	0.0957334	-14.4618	2.11e-47	5.78e-46	55033	FKBP14	7	30010587	30026702	-1	protein_coding	FKBP prolyl isomerase 14
495	ENSG00000116771	176.496	6.43145	0.445431	14.4387	2.95e-47	8.08e-46	79814	AGMAT	1	15571699	15585051	-1	protein_coding	agmatinase
496	ENSG00000035928	3384.15	1.73066	0.119904	14.4337	3.18e-47	8.67e-46	5981	RFC1	4	39287456	39366375	-1	protein_coding	replication factor C subunit 1
497	ENSG00000130202	784.099	-1.7547	0.121624	-14.4272	3.49e-47	9.5e-46	5819	NECTIN2	19	44846175	44889223	1	protein_coding	nectin cell adhesion molecule 2
498	ENSG00000125257	1179.16	-1.41028	0.0977701	-14.4245	3.63e-47	9.86e-46	10257	ABCC4	13	95019835	95301475	-1	protein_coding	ATP binding cassette subfamily C member 4
499	ENSG00000185842	164.579	3.209	0.22282	14.4018	5.04e-47	1.37e-45	127602	DNAH14	1	224896262	225399292	1	protein_coding	dynein axonemal heavy chain 14
500	ENSG00000170113	845.268	1.72738	0.120027	14.3916	5.84e-47	1.58e-45	123606	NIPA1	15	22773063	22829789	1	protein_coding	NIPA magnesium transporter 1
501	ENSG00000101544	1245	-1.30484	0.0906848	-14.3888	6.09e-47	1.64e-45	22850	ADNP2	18	80109262	80147523	1	protein_coding	ADNP homeobox 2
502	ENSG00000147155	3132.61	-1.14559	0.0796268	-14.387	6.24e-47	1.68e-45	10682	EBP	X	48521799	48528716	1	protein_coding	EBP cholestenol delta-isomerase
503	ENSG00000132821	258.459	7.6984	0.535513	14.3757	7.35e-47	1.98e-45	128434	VSTM2L	20	37903111	37945350	1	protein_coding	V-set and transmembrane domain containing 2 like
504	ENSG00000139973	162.729	3.10085	0.216166	14.3448	1.15e-46	3.08e-45	83851	SYT16	14	61811974	62112550	1	protein_coding	synaptotagmin 16
505	ENSG00000173530	387.836	1.88672	0.131623	14.3342	1.34e-46	3.58e-45	8793	TNFRSF10D	8	23135588	23164027	-1	protein_coding	TNF receptor superfamily member 10d
506	ENSG00000144681	587.732	-9.38489	0.65494	-14.3294	1.43e-46	3.84e-45	6769	STAC	3	36380503	36548007	1	protein_coding	SH3 and cysteine rich domain
507	ENSG00000183971	114.902	4.61662	0.322333	14.3225	1.58e-46	4.23e-45	283869	NPW	16	2009926	2020755	1	protein_coding	neuropeptide W
508	ENSG00000128045	129.579	3.85554	0.269286	14.3177	1.7e-46	4.52e-45	65997	RASL11B	4	52862317	52866835	1	protein_coding	RAS like family 11 member B
509	ENSG00000182809	1058.23	-1.53307	0.107094	-14.3152	1.76e-46	4.68e-45	1397	CRIP2	14	105472962	105480162	1	protein_coding	cysteine rich protein 2
510	ENSG00000106853	1192.03	-1.69567	0.118472	-14.3129	1.82e-46	4.83e-45	22949	PTGR1	9	111549722	111599893	-1	protein_coding	prostaglandin reductase 1
511	ENSG00000129103	3296.26	-1.0397	0.0727639	-14.2887	2.57e-46	6.82e-45	25870	SUMF2	7	56064002	56080670	1	protein_coding	sulfatase modifying factor 2
512	ENSG00000159339	124.244	4.78016	0.334639	14.2845	2.73e-46	7.22e-45	23569	PADI4	1	17308195	17364004	1	protein_coding	peptidyl arginine deiminase 4
513	ENSG00000178685	753.772	2.15507	0.150881	14.2833	2.78e-46	7.34e-45	84875	PARP10	8	143977153	144012772	-1	protein_coding	poly(ADP-ribose) polymerase family member 10
514	ENSG00000112964	175.922	2.95556	0.207014	14.2771	3.04e-46	8e-45	2690	GHR	5	42423439	42721878	1	protein_coding	growth hormone receptor
515	ENSG00000114378	132.861	-5.0669	0.355032	-14.2717	3.29e-46	8.63e-45	3373	HYAL1	3	50299890	50312381	-1	protein_coding	hyaluronidase 1
516	ENSG00000154978	2407.63	-1.28266	0.0899013	-14.2674	3.49e-46	9.16e-45	81552	VOPP1	7	55436056	55572988	-1	protein_coding	VOPP1 WW domain binding protein
517	ENSG00000204179	128.305	-5.07924	0.356569	-14.2448	4.83e-46	1.26e-44	26095	PTPN20	10	46911396	47002488	1	protein_coding	protein tyrosine phosphatase non-receptor type 20
518	ENSG00000184828	122.584	-4.43514	0.311813	-14.2237	6.53e-46	1.71e-44	201501	ZBTB7C	18	48026672	48410752	-1	protein_coding	zinc finger and BTB domain containing 7C
519	ENSG00000047662	146.088	5.84968	0.411401	14.2189	6.99e-46	1.82e-44	27146	FAM184B	4	17629306	17781621	-1	protein_coding	family with sequence similarity 184 member B
520	ENSG00000102230	144.694	-4.99575	0.35199	-14.1929	1.01e-45	2.64e-44	9468	PCYT1B	X	24558087	24672677	-1	protein_coding	phosphate cytidylyltransferase 1B, choline
521	ENSG00000158106	253.269	3.87186	0.273325	14.1658	1.49e-45	3.88e-44	114822	RHPN1	8	143368876	143384221	1	protein_coding	rhophilin Rho GTPase binding protein 1
522	ENSG00000187091	407.398	-2.34185	0.165337	-14.1641	1.53e-45	3.96e-44	5333	PLCD1	3	38007496	38029642	-1	protein_coding	phospholipase C delta 1
523	ENSG00000179021	949.141	2.33404	0.164903	14.154	1.76e-45	4.56e-44	285237	C3orf38	3	88149959	88168729	1	protein_coding	chromosome 3 open reading frame 38
524	ENSG00000179299	186.33	6.75381	0.477195	14.1531	1.79e-45	4.61e-44	79730	NSUN7	4	40749925	40811184	1	protein_coding	NOP2/Sun RNA methyltransferase family member 7
525	ENSG00000109436	642.653	1.52947	0.108126	14.1452	2e-45	5.15e-44	23158	TBC1D9	4	140620782	140756385	-1	protein_coding	TBC1 domain family member 9
526	ENSG00000163435	214.573	2.55587	0.180734	14.1417	2.1e-45	5.41e-44	1999	ELF3	1	202007945	202017183	1	protein_coding	E74 like ETS transcription factor 3
527	ENSG00000022556	1954.21	-11.8582	0.838758	-14.1378	2.22e-45	5.71e-44	55655	NLRP2	19	54953130	55001142	1	protein_coding	NLR family pyrin domain containing 2
528	ENSG00000132953	2098.3	-1.21239	0.0859126	-14.1119	3.21e-45	8.22e-44	64328	XPO4	13	20777329	20903048	-1	protein_coding	exportin 4
529	ENSG00000121064	2197.45	1.51622	0.107501	14.1043	3.57e-45	9.15e-44	59342	SCPEP1	17	56978129	57006768	1	protein_coding	serine carboxypeptidase 1
530	ENSG00000136802	3920.4	-1.48261	0.105122	-14.1038	3.6e-45	9.17e-44	56262	LRRC8A	9	128882133	128918039	1	protein_coding	leucine rich repeat containing 8 VRAC subunit A
531	ENSG00000134986	163.054	2.66483	0.188943	14.1039	3.59e-45	9.17e-44	9315	NREP	5	111662621	111997464	-1	protein_coding	neuronal regeneration related protein
532	ENSG00000205189	322.01	2.0875	0.148047	14.1002	3.78e-45	9.63e-44	65986	ZBTB10	8	80485619	80526265	1	protein_coding	zinc finger and BTB domain containing 10
533	ENSG00000167768	1878.44	-4.15727	0.295143	-14.0856	4.66e-45	1.18e-43	3848	KRT1	12	52674736	52680407	-1	protein_coding	keratin 1
534	ENSG00000249992	181.517	-6.54373	0.464936	-14.0745	5.45e-45	1.38e-43	25907	TMEM158	3	45224466	45226287	-1	protein_coding	transmembrane protein 158
535	ENSG00000118971	1358.61	-1.74648	0.124171	-14.0651	6.22e-45	1.57e-43	894	CCND2	12	4269771	4305353	1	protein_coding	cyclin D2
536	ENSG00000265763	1416.31	-1.27857	0.0909229	-14.0621	6.49e-45	1.64e-43	118738	ZNF488	10	47365496	47384293	-1	protein_coding	zinc finger protein 488
537	ENSG00000148120	1129.07	-1.36552	0.0971466	-14.0563	7.05e-45	1.78e-43	84909	AOPEP	9	94726699	95087159	1	protein_coding	aminopeptidase O (putative)
538	ENSG00000186472	321.743	-2.18473	0.15543	-14.0561	7.07e-45	1.78e-43	27445	PCLO	7	82754012	83162930	-1	protein_coding	piccolo presynaptic cytomatrix protein
539	ENSG00000183044	590.836	1.68095	0.119632	14.051	7.6e-45	1.91e-43	18	ABAT	16	8674596	8784575	1	protein_coding	4-aminobutyrate aminotransferase
540	ENSG00000197321	2733.28	-2.55622	0.182011	-14.0443	8.35e-45	2.09e-43	6840	SVIL	10	29457338	29736959	-1	protein_coding	supervillin
541	ENSG00000168477	131.568	5.04348	0.359187	14.0414	8.7e-45	2.18e-43	7148	TNXB	6	32041153	32115334	-1	protein_coding	tenascin XB
542	ENSG00000109472	207.761	7.21422	0.514213	14.0296	1.03e-44	2.56e-43	1363	CPE	4	165361194	165498547	1	protein_coding	carboxypeptidase E
543	ENSG00000138028	198.527	3.01864	0.21518	14.0284	1.04e-44	2.6e-43	10669	CGREF1	2	27098889	27119128	-1	protein_coding	cell growth regulator with EF-hand domain 1
544	ENSG00000152495	183.648	-3.85584	0.274875	-14.0276	1.06e-44	2.63e-43	814	CAMK4	5	111223653	111494886	1	protein_coding	calcium/calmodulin dependent protein kinase IV
545	ENSG00000130560	2210.82	-1.36661	0.0974407	-14.0251	1.09e-44	2.72e-43	10422	UBAC1	9	135932969	135961373	-1	protein_coding	UBA domain containing 1
546	ENSG00000125968	1382.37	1.86288	0.13295	14.0118	1.32e-44	3.27e-43	3397	ID1	20	31605283	31606515	1	protein_coding	inhibitor of DNA binding 1
547	ENSG00000183671	244.893	3.00412	0.214623	13.9972	1.62e-44	4.01e-43	2825	CMKLR2	2	206175316	206218047	-1	protein_coding	chemerin chemokine-like receptor 2
548	ENSG00000101439	4043.21	-1.25186	0.0896078	-13.9704	2.36e-44	5.84e-43	1471	CST3	20	23626706	23638473	-1	protein_coding	cystatin C
549	ENSG00000030419	776.889	1.70831	0.122509	13.9443	3.41e-44	8.4e-43	22807	IKZF2	2	212999691	213152427	-1	protein_coding	IKAROS family zinc finger 2
550	ENSG00000038295	154.22	3.13217	0.224693	13.9398	3.63e-44	8.93e-43	7092	TLL1	4	165873237	166104457	1	protein_coding	tolloid like 1
551	ENSG00000165821	174.54	3.67078	0.263461	13.9329	4e-44	9.82e-43	6297	SALL2	14	21521080	21537216	-1	protein_coding	spalt like transcription factor 2
552	ENSG00000182782	762.329	1.85556	0.133255	13.9249	4.47e-44	1.1e-42	338442	HCAR2	12	122701293	122703357	-1	protein_coding	hydroxycarboxylic acid receptor 2
553	ENSG00000151632	318.218	-3.13117	0.224922	-13.9211	4.71e-44	1.15e-42	1646	AKR1C2	10	4987775	5018031	-1	protein_coding	aldo-keto reductase family 1 member C2
554	ENSG00000157833	158.946	3.99504	0.287503	13.8956	6.73e-44	1.64e-42	150946	GAREM2	2	26173088	26189663	1	protein_coding	GRB2 associated regulator of MAPK1 subtype 2
555	ENSG00000168140	210.305	2.91376	0.209702	13.8948	6.82e-44	1.66e-42	114990	VASN	16	4371848	4383538	1	protein_coding	vasorin
556	ENSG00000135709	368.963	1.79047	0.128871	13.8935	6.93e-44	1.69e-42	9764	KIAA0513	16	85027782	85094230	1	protein_coding	KIAA0513
557	ENSG00000144810	457.91	2.56707	0.184892	13.8842	7.9e-44	1.92e-42	1295	COL8A1	3	99638475	99799226	1	protein_coding	collagen type VIII alpha 1 chain
558	ENSG00000147853	754.585	-1.49147	0.107652	-13.8545	1.19e-43	2.9e-42	50808	AK3	9	4709556	4742043	-1	protein_coding	adenylate kinase 3
559	ENSG00000115232	132.33	-3.63868	0.263313	-13.8188	1.96e-43	4.75e-42	3676	ITGA4	2	181457202	181538940	1	protein_coding	integrin subunit alpha 4
560	ENSG00000166265	124.518	5.37287	0.389206	13.8047	2.39e-43	5.77e-42	116159	CYYR1	21	26466209	26573286	-1	protein_coding	cysteine and tyrosine rich 1
561	ENSG00000100207	2397.73	-1.23815	0.0897061	-13.8023	2.47e-43	5.96e-42	6942	TCF20	22	42160013	42343616	-1	protein_coding	transcription factor 20
562	ENSG00000142875	579.149	-1.69538	0.122881	-13.7969	2.66e-43	6.41e-42	5567	PRKACB	1	84078062	84238498	1	protein_coding	protein kinase cAMP-activated catalytic subunit beta
563	ENSG00000189120	299.112	2.60782	0.189173	13.7854	3.12e-43	7.5e-42	80320	SP6	17	47844908	47855874	-1	protein_coding	Sp6 transcription factor
564	ENSG00000002549	1972.28	1.61992	0.117652	13.7688	3.93e-43	9.42e-42	51056	LAP3	4	17577198	17607972	1	protein_coding	leucine aminopeptidase 3
565	ENSG00000111261	241.972	3.22003	0.233949	13.7638	4.21e-43	1.01e-41	54682	MANSC1	12	12326056	12350242	-1	protein_coding	MANSC domain containing 1
566	ENSG00000176890	656.299	1.47345	0.107163	13.7496	5.12e-43	1.22e-41	7298	TYMS	18	657653	673578	1	protein_coding	thymidylate synthetase
567	ENSG00000143333	110.082	4.31491	0.313952	13.7439	5.54e-43	1.32e-41	6004	RGS16	1	182598623	182604389	-1	protein_coding	regulator of G protein signaling 16
568	ENSG00000174652	642.009	1.65401	0.120365	13.7416	5.72e-43	1.36e-41	10781	ZNF266	19	9412429	9435573	-1	protein_coding	zinc finger protein 266
569	ENSG00000178814	1025.66	1.71392	0.124739	13.7401	5.84e-43	1.39e-41	26873	OPLAH	8	144051266	144063965	-1	protein_coding	5-oxoprolinase, ATP-hydrolysing
570	ENSG00000082146	339.829	-2.03568	0.148308	-13.726	7.1e-43	1.68e-41	55437	STRADB	2	201387858	201480846	1	protein_coding	STE20 related adaptor beta
571	ENSG00000168386	225.614	-2.32453	0.169416	-13.7208	7.62e-43	1.81e-41	11259	FILIP1L	3	99828811	100114513	-1	protein_coding	filamin A interacting protein 1 like
572	ENSG00000156265	168.105	2.96801	0.216407	13.715	8.26e-43	1.95e-41	56911	MAP3K7CL	21	29077471	29175889	1	protein_coding	MAP3K7 C-terminal like
573	ENSG00000079999	2811.95	1.22178	0.0891032	13.712	8.6e-43	2.03e-41	9817	KEAP1	19	10486125	10503558	-1	protein_coding	kelch like ECH associated protein 1
574	ENSG00000171291	135.422	5.82488	0.424817	13.7115	8.66e-43	2.04e-41	90594	ZNF439	19	11848726	11883750	1	protein_coding	zinc finger protein 439
575	ENSG00000142173	300.775	8.10507	0.591498	13.7026	9.79e-43	2.3e-41	1292	COL6A2	21	46098112	46132848	1	protein_coding	collagen type VI alpha 2 chain
576	ENSG00000154153	365.551	3.03574	0.22163	13.6973	1.05e-42	2.47e-41	54463	RETREG1	5	16473038	16617101	-1	protein_coding	reticulophagy regulator 1
577	ENSG00000138347	124.922	4.7977	0.350367	13.6934	1.11e-42	2.61e-41	84665	MYPN	10	68087897	68212017	1	protein_coding	myopalladin
578	ENSG00000131778	1589.11	-1.27031	0.0928283	-13.6846	1.26e-42	2.94e-41	9557	CHD1L	1	147242654	147295765	1	protein_coding	chromodomain helicase DNA binding protein 1 like
579	ENSG00000119922	624.816	1.89269	0.138478	13.6678	1.58e-42	3.7e-41	3433	IFIT2	10	89283694	89309271	1	protein_coding	interferon induced protein with tetratricopeptide repeats 2
580	ENSG00000109458	650.021	1.77177	0.129727	13.6577	1.82e-42	4.24e-41	2549	GAB1	4	143336876	143474565	1	protein_coding	GRB2 associated binding protein 1
581	ENSG00000180176	115.244	4.1461	0.303631	13.6551	1.88e-42	4.39e-41	7054	TH	11	2163929	2171815	-1	protein_coding	tyrosine hydroxylase
582	ENSG00000178726	792.16	2.10726	0.154347	13.6527	1.95e-42	4.52e-41	7056	THBD	20	23045633	23049672	-1	protein_coding	thrombomodulin
583	ENSG00000152767	462.919	2.54818	0.186778	13.6428	2.23e-42	5.17e-41	10160	FARP1	13	98142562	98455176	1	protein_coding	FERM, ARH/RhoGEF and pleckstrin domain protein 1
584	ENSG00000205978	495.418	9.31789	0.683186	13.6389	2.35e-42	5.45e-41	57523	NYNRIN	14	24399003	24419283	1	protein_coding	NYN domain and retroviral integrase containing
585	ENSG00000152242	1252.2	-1.28658	0.0944167	-13.6266	2.78e-42	6.44e-41	147339	C18orf25	18	46173553	46266992	1	protein_coding	chromosome 18 open reading frame 25
586	ENSG00000094916	12607.3	1.19728	0.0879274	13.6167	3.19e-42	7.36e-41	23468	CBX5	12	54230942	54280133	-1	protein_coding	chromobox 5
587	ENSG00000008853	1547.23	-1.47893	0.108619	-13.6157	3.23e-42	7.44e-41	23221	RHOBTB2	8	22987417	23020509	1	protein_coding	Rho related BTB domain containing 2
588	ENSG00000125744	205.561	-2.57668	0.189602	-13.5899	4.59e-42	1.06e-40	6253	RTN2	19	45485294	45497055	-1	protein_coding	reticulon 2
589	ENSG00000176619	9063.89	-1.22442	0.0901501	-13.582	5.12e-42	1.18e-40	84823	LMNB2	19	2427638	2456959	-1	protein_coding	lamin B2
590	ENSG00000101577	423.235	1.82297	0.134404	13.5634	6.6e-42	1.51e-40	9663	LPIN2	18	2885296	3013144	-1	protein_coding	lipin 2
591	ENSG00000144908	292.204	2.66962	0.197101	13.5444	8.55e-42	1.96e-40	10840	ALDH1L1	3	126103562	126197994	-1	protein_coding	aldehyde dehydrogenase 1 family member L1
592	ENSG00000163220	192.979	4.11973	0.304369	13.5353	9.68e-42	2.21e-40	6280	S100A9	1	153357854	153361023	1	protein_coding	S100 calcium binding protein A9
593	ENSG00000155016	123.539	3.87046	0.285999	13.5331	9.97e-42	2.28e-40	113612	CYP2U1	4	107931549	107953461	1	protein_coding	cytochrome P450 family 2 subfamily U member 1
594	ENSG00000184164	566.057	-1.53319	0.113307	-13.5314	1.02e-41	2.33e-40	79174	CRELD2	22	49918167	49927540	1	protein_coding	cysteine rich with EGF like domains 2
595	ENSG00000107130	1908.68	-1.18029	0.0872651	-13.5253	1.11e-41	2.52e-40	23413	NCS1	9	130172404	130237303	1	protein_coding	neuronal calcium sensor 1
596	ENSG00000125731	736.431	-1.59548	0.118003	-13.5207	1.18e-41	2.68e-40	10045	SH2D3A	19	6752160	6767463	-1	protein_coding	SH2 domain containing 3A
597	ENSG00000143341	210.15	-7.21263	0.533463	-13.5204	1.19e-41	2.69e-40	83872	HMCN1	1	185734391	186190949	1	protein_coding	hemicentin 1
598	ENSG00000182218	131.977	6.01848	0.445564	13.5076	1.41e-41	3.19e-40	84439	HHIPL1	14	99645129	99680569	1	protein_coding	HHIP like 1
599	ENSG00000197937	262.715	2.28161	0.16908	13.4942	1.69e-41	3.82e-40	84671	ZNF347	19	53124072	53159075	-1	protein_coding	zinc finger protein 347
600	ENSG00000166897	457.716	-2.32635	0.172569	-13.4807	2.03e-41	4.58e-40	114794	ELFN2	22	37367960	37427479	-1	protein_coding	extracellular leucine rich repeat and fibronectin type III domain containing 2
601	ENSG00000141696	782.339	1.54012	0.114283	13.4763	2.16e-41	4.85e-40	10609	P3H4	17	41801947	41812604	-1	protein_coding	prolyl 3-hydroxylase family member 4 (inactive)
602	ENSG00000127955	1535.19	1.71325	0.127147	13.4745	2.21e-41	4.96e-40	2770	GNAI1	7	79768028	80226181	1	protein_coding	G protein subunit alpha i1
603	ENSG00000154217	299.503	-2.04275	0.151745	-13.4617	2.63e-41	5.9e-40	26207	PITPNC1	17	67377281	67697256	1	protein_coding	phosphatidylinositol transfer protein cytoplasmic 1
604	ENSG00000138119	17964.3	-0.880964	0.0656705	-13.4149	4.94e-41	1.11e-39	26509	MYOF	10	93306429	93482334	-1	protein_coding	myoferlin
605	ENSG00000128274	136.581	3.2376	0.241393	13.4121	5.13e-41	1.15e-39	53947	A4GALT	22	42692121	42721298	-1	protein_coding	alpha 1,4-galactosyltransferase (P blood group)
606	ENSG00000124098	1077.44	-1.56873	0.116969	-13.4115	5.18e-41	1.16e-39	116151	FAM210B	20	56358974	56368663	1	protein_coding	family with sequence similarity 210 member B
607	ENSG00000132357	268.839	2.34322	0.17493	13.3952	6.45e-41	1.44e-39	84674	CARD6	5	40841308	40860175	1	protein_coding	caspase recruitment domain family member 6
608	ENSG00000151320	203.59	2.24538	0.167773	13.3834	7.56e-41	1.68e-39	9472	AKAP6	14	32329298	32837684	1	protein_coding	A-kinase anchoring protein 6
609	ENSG00000115596	155.939	3.44678	0.257619	13.3794	7.98e-41	1.77e-39	7475	WNT6	2	218859805	218874233	1	protein_coding	Wnt family member 6
610	ENSG00000071205	831.972	1.5035	0.112434	13.3722	8.79e-41	1.95e-39	79658	ARHGAP10	4	147732063	148072776	1	protein_coding	Rho GTPase activating protein 10
611	ENSG00000125355	266.836	8.15941	0.610264	13.3703	9.02e-41	2e-39	55026	TMEM255A	X	120258650	120311556	-1	protein_coding	transmembrane protein 255A
612	ENSG00000035403	7497.27	-0.958049	0.0716612	-13.3691	9.16e-41	2.03e-39	7414	VCL	10	73995193	74121363	1	protein_coding	vinculin
613	ENSG00000109171	2215.52	1.27134	0.0951527	13.3611	1.02e-40	2.25e-39	57606	SLAIN2	4	48341529	48426201	1	protein_coding	SLAIN motif family member 2
614	ENSG00000186184	1483.75	-1.34345	0.100684	-13.3433	1.3e-40	2.86e-39	51082	POLR1D	13	27620742	27744237	1	protein_coding	RNA polymerase I and III subunit D
615	ENSG00000181982	174.73	2.64477	0.198393	13.331	1.53e-40	3.36e-39	91050	CCDC149	4	24803514	24980204	-1	protein_coding	coiled-coil domain containing 149
616	ENSG00000140396	1421.64	1.59189	0.119482	13.3232	1.7e-40	3.73e-39	10499	NCOA2	8	70109782	70403808	-1	protein_coding	nuclear receptor coactivator 2
617	ENSG00000157510	911.282	1.36986	0.102828	13.3219	1.73e-40	3.79e-39	134265	AFAP1L1	5	149271859	149343637	1	protein_coding	actin filament associated protein 1 like 1
618	ENSG00000127561	194.912	2.99044	0.224614	13.3137	1.93e-40	4.22e-39	9143	SYNGR3	16	1989660	1994275	1	protein_coding	synaptogyrin 3
619	ENSG00000105750	175.521	2.58812	0.194469	13.3086	2.06e-40	4.51e-39	7639	ZNF85	19	20923222	20950697	1	protein_coding	zinc finger protein 85
620	ENSG00000189221	2834.16	1.76684	0.133042	13.2804	3.01e-40	6.57e-39	4128	MAOA	X	43654907	43746817	1	protein_coding	monoamine oxidase A
621	ENSG00000073067	342.477	4.30624	0.324308	13.2782	3.1e-40	6.75e-39	54905	CYP2W1	7	983181	989640	1	protein_coding	cytochrome P450 family 2 subfamily W member 1
622	ENSG00000145495	5962.26	1.15229	0.0868317	13.2704	3.44e-40	7.47e-39	10299	MARCHF6	5	10353695	10440388	1	protein_coding	membrane associated ring-CH-type finger 6
623	ENSG00000147100	692.247	2.08508	0.157122	13.2704	3.44e-40	7.47e-39	6567	SLC16A2	X	74421493	74533917	1	protein_coding	solute carrier family 16 member 2
624	ENSG00000110108	2277.23	-1.11814	0.0843862	-13.2502	4.5e-40	9.76e-39	79073	TMEM109	11	60914158	60923443	1	protein_coding	transmembrane protein 109
625	ENSG00000132329	134.334	3.16723	0.239207	13.2405	5.12e-40	1.11e-38	10267	RAMP1	2	237858893	237912106	1	protein_coding	receptor activity modifying protein 1
626	ENSG00000161544	120.459	5.16539	0.390464	13.2288	5.98e-40	1.29e-38	114757	CYGB	17	76527356	76551175	-1	protein_coding	cytoglobin
627	ENSG00000135916	1344.37	1.5799	0.119483	13.2228	6.48e-40	1.4e-38	81618	ITM2C	2	230864639	230879248	1	protein_coding	integral membrane protein 2C
628	ENSG00000104976	360.907	-1.98776	0.150422	-13.2146	7.23e-40	1.56e-38	6618	SNAPC2	19	7920338	7923250	1	protein_coding	small nuclear RNA activating complex polypeptide 2
629	ENSG00000131508	3320.69	0.962482	0.0728794	13.2065	8.05e-40	1.73e-38	7322	UBE2D2	5	139526431	139628434	1	protein_coding	ubiquitin conjugating enzyme E2 D2
630	ENSG00000196581	111.794	-4.95391	0.375293	-13.2001	8.76e-40	1.88e-38	55966	AJAP1	1	4654609	4792534	1	protein_coding	adherens junctions associated protein 1
631	ENSG00000164808	1621.21	1.31075	0.0994932	13.1742	1.23e-39	2.65e-38	23514	SPIDR	8	47260878	47736306	1	protein_coding	scaffold protein involved in DNA repair
632	ENSG00000164093	121.531	4.68848	0.355983	13.1705	1.3e-39	2.78e-38	5308	PITX2	4	110617423	110642123	-1	protein_coding	paired like homeodomain 2
633	ENSG00000148468	109.258	-5.06573	0.384994	-13.1579	1.53e-39	3.28e-38	221061	FAM171A1	10	15211643	15371289	-1	protein_coding	family with sequence similarity 171 member A1
634	ENSG00000154127	497.557	-1.9076	0.145033	-13.1528	1.64e-39	3.5e-38	84959	UBASH3B	11	122655722	122814473	1	protein_coding	ubiquitin associated and SH3 domain containing B
635	ENSG00000080546	560.865	1.50267	0.114261	13.1512	1.68e-39	3.57e-38	27244	SESN1	6	108984309	109094846	-1	protein_coding	sestrin 1
636	ENSG00000130508	626.299	-2.05997	0.15681	-13.1368	2.03e-39	4.31e-38	7837	PXDN	2	1631887	1744852	-1	protein_coding	peroxidasin
637	ENSG00000164430	573.464	1.57856	0.120178	13.1352	2.07e-39	4.4e-38	115004	CGAS	6	73413515	73452297	-1	protein_coding	cyclic GMP-AMP synthase
638	ENSG00000197355	384.504	-2.14523	0.163425	-13.1267	2.31e-39	4.91e-38	91373	UAP1L1	9	137077517	137084539	1	protein_coding	UDP-N-acetylglucosamine pyrophosphorylase 1 like 1
639	ENSG00000129038	159.268	-2.98174	0.227166	-13.1258	2.34e-39	4.96e-38	4016	LOXL1	15	73925989	73952137	1	protein_coding	lysyl oxidase like 1
640	ENSG00000160404	423.068	-1.65709	0.126257	-13.1248	2.38e-39	5.02e-38	27433	TOR2A	9	127731524	127735313	-1	protein_coding	torsin family 2 member A
641	ENSG00000124429	517.755	-2.15031	0.163877	-13.1215	2.48e-39	5.24e-38	79983	POF1B	X	85277396	85379717	-1	protein_coding	POF1B actin binding protein
642	ENSG00000077782	94.8808	4.49915	0.34297	13.1182	2.59e-39	5.46e-38	2260	FGFR1	8	38400215	38468834	-1	protein_coding	fibroblast growth factor receptor 1
643	ENSG00000160588	531.812	1.54691	0.118048	13.1041	3.12e-39	6.56e-38	196264	MPZL3	11	118226690	118252365	-1	protein_coding	myelin protein zero like 3
644	ENSG00000134709	1196.73	2.13075	0.162616	13.103	3.17e-39	6.65e-38	51361	HOOK1	1	59814786	59876322	1	protein_coding	hook microtubule tethering protein 1
645	ENSG00000143469	228.299	-3.20509	0.24477	-13.0943	3.55e-39	7.45e-38	255928	SYT14	1	209900923	210171389	1	protein_coding	synaptotagmin 14
646	ENSG00000156521	1410.7	-1.39843	0.106895	-13.0823	4.16e-39	8.71e-38	219743	TYSND1	10	70137981	70146700	-1	protein_coding	trypsin like peroxisomal matrix peptidase 1
647	ENSG00000181690	437.29	2.13445	0.163222	13.0769	4.46e-39	9.33e-38	5324	PLAG1	8	56160909	56211324	-1	protein_coding	PLAG1 zinc finger
648	ENSG00000170955	833.639	-2.17937	0.166775	-13.0677	5.03e-39	1.05e-37	112464	CAVIN3	11	6318946	6320532	-1	protein_coding	caveolae associated protein 3
649	ENSG00000169174	8868.59	-1.28278	0.0981801	-13.0656	5.18e-39	1.08e-37	255738	PCSK9	1	55039447	55064852	1	protein_coding	proprotein convertase subtilisin/kexin type 9
650	ENSG00000198910	390.817	-3.34126	0.255945	-13.0546	5.98e-39	1.25e-37	3897	L1CAM	X	153861514	153886173	-1	protein_coding	L1 cell adhesion molecule
651	ENSG00000097046	1599.85	1.42208	0.108984	13.0486	6.47e-39	1.35e-37	8317	CDC7	1	91500851	91525764	1	protein_coding	cell division cycle 7
652	ENSG00000137959	171.228	7.09775	0.544147	13.0438	6.89e-39	1.43e-37	10964	IFI44L	1	78619902	78646145	1	protein_coding	interferon induced protein 44 like
653	ENSG00000175874	833.469	-1.57707	0.120924	-13.0419	7.07e-39	1.47e-37	200407	CREG2	2	101345550	101387503	-1	protein_coding	cellular repressor of E1A stimulated genes 2
654	ENSG00000196793	120.215	3.45369	0.264974	13.0341	7.83e-39	1.62e-37	8187	ZNF239	10	43556344	43574618	-1	protein_coding	zinc finger protein 239
655	ENSG00000107201	771.825	1.95585	0.150083	13.0318	8.07e-39	1.67e-37	23586	RIGI	9	32455302	32526208	-1	protein_coding	RNA sensor RIG-I
656	ENSG00000166971	684.617	1.54225	0.11837	13.029	8.37e-39	1.73e-37	64400	AKTIP	16	53491040	53504411	-1	protein_coding	AKT interacting protein
657	ENSG00000083937	2886.38	1.94529	0.149516	13.0106	1.07e-38	2.19e-37	25978	CHMP2B	3	87227271	87255556	1	protein_coding	charged multivesicular body protein 2B
658	ENSG00000179111	150.038	-2.88808	0.222102	-13.0034	1.17e-38	2.41e-37	84667	HES7	17	8120592	8124106	-1	protein_coding	hes family bHLH transcription factor 7
659	ENSG00000168283	576.481	-2.1306	0.16386	-13.0026	1.18e-38	2.43e-37	648	BMI1	10	22321099	22331484	1	protein_coding	BMI1 proto-oncogene, polycomb ring finger
660	ENSG00000138639	110.89	3.62299	0.278964	12.9873	1.44e-38	2.96e-37	83478	ARHGAP24	4	85475150	86002668	1	protein_coding	Rho GTPase activating protein 24
661	ENSG00000176788	2706.75	1.38649	0.106776	12.985	1.49e-38	3.05e-37	10409	BASP1	5	17065598	17276843	1	protein_coding	brain abundant membrane attached signal protein 1
662	ENSG00000187210	2032.32	1.21047	0.093425	12.9566	2.16e-38	4.41e-37	2650	GCNT1	9	76419850	76651203	1	protein_coding	glucosaminyl (N-acetyl) transferase 1
663	ENSG00000178573	226.634	2.53521	0.19582	12.9466	2.46e-38	5.01e-37	4094	MAF	16	79585843	79600737	-1	protein_coding	MAF bZIP transcription factor
664	ENSG00000134030	759.146	-1.35587	0.104733	-12.946	2.48e-38	5.05e-37	9811	CTIF	18	48539031	48863217	1	protein_coding	cap binding complex dependent translation initiation factor
665	ENSG00000100297	4732.66	1.05112	0.0812178	12.942	2.61e-38	5.31e-37	4174	MCM5	22	35400134	35425431	1	protein_coding	minichromosome maintenance complex component 5
666	ENSG00000113384	3079.14	1.09704	0.0848736	12.9256	3.23e-38	6.56e-37	64083	GOLPH3	5	32124716	32174319	-1	protein_coding	golgi phosphoprotein 3
667	ENSG00000148803	147.289	3.25563	0.251999	12.9192	3.51e-38	7.12e-37	282969	FUOM	10	133355158	133358025	-1	protein_coding	fucose mutarotase
668	ENSG00000154188	111.657	4.62567	0.35814	12.9158	3.67e-38	7.43e-37	284	ANGPT1	8	107249482	107498055	-1	protein_coding	angiopoietin 1
669	ENSG00000218336	667.952	-1.48374	0.114902	-12.9131	3.8e-38	7.68e-37	55714	TENM3	4	182143987	182803024	1	protein_coding	teneurin transmembrane protein 3
670	ENSG00000204381	133.103	3.00655	0.232859	12.9114	3.88e-38	7.84e-37	143903	LAYN	11	111540280	111561745	1	protein_coding	layilin
671	ENSG00000206075	12127.4	-1.65551	0.1283	-12.9034	4.3e-38	8.68e-37	5268	SERPINB5	18	63476958	63505085	1	protein_coding	serpin family B member 5
672	ENSG00000079337	307.37	1.92718	0.149488	12.8919	5e-38	1.01e-36	10411	RAPGEF3	12	47734363	47771040	-1	protein_coding	Rap guanine nucleotide exchange factor 3
673	ENSG00000125430	93.1786	3.81453	0.295927	12.8901	5.12e-38	1.03e-36	9953	HS3ST3B1	17	14301081	14349404	1	protein_coding	heparan sulfate-glucosamine 3-sulfotransferase 3B1
674	ENSG00000117569	568.758	1.44087	0.111789	12.8892	5.18e-38	1.04e-36	58155	PTBP2	1	96721665	96823738	1	protein_coding	polypyrimidine tract binding protein 2
675	ENSG00000115107	1451.87	-1.29615	0.100562	-12.8891	5.19e-38	1.04e-36	55240	STEAP3	2	119223831	119265652	1	protein_coding	STEAP3 metalloreductase
676	ENSG00000112218	108.764	-3.32458	0.258092	-12.8814	5.73e-38	1.15e-36	81491	GPR63	6	96794125	96837477	-1	protein_coding	G protein-coupled receptor 63
677	ENSG00000144485	161.99	2.87917	0.223526	12.8807	5.78e-38	1.16e-36	55502	HES6	2	238238267	238240662	-1	protein_coding	hes family bHLH transcription factor 6
678	ENSG00000165685	108.011	4.63736	0.360169	12.8755	6.18e-38	1.23e-36	120939	TMEM52B	12	10170542	10191804	1	protein_coding	transmembrane protein 52B
679	ENSG00000128683	139.246	-3.87853	0.301421	-12.8675	6.86e-38	1.37e-36	2571	GAD1	2	170813213	170861151	1	protein_coding	glutamate decarboxylase 1
680	ENSG00000125726	166.801	-6.71117	0.521839	-12.8606	7.5e-38	1.49e-36	970	CD70	19	6583183	6604103	-1	protein_coding	CD70 molecule
681	ENSG00000116830	2241.79	-1.30159	0.101243	-12.8561	7.95e-38	1.58e-36	8458	TTF2	1	117060326	117107453	1	protein_coding	transcription termination factor 2
682	ENSG00000119938	371.602	1.7936	0.139637	12.8448	9.2e-38	1.83e-36	5507	PPP1R3C	10	91628442	91633071	-1	protein_coding	protein phosphatase 1 regulatory subunit 3C
683	ENSG00000147257	223.733	7.90614	0.615743	12.84	9.79e-38	1.94e-36	2719	GPC3	X	133535745	133987100	-1	protein_coding	glypican 3
684	ENSG00000015676	2938.13	-1.1174	0.0870617	-12.8346	1.05e-37	2.08e-36	23386	NUDCD3	7	44379119	44490658	-1	protein_coding	NudC domain containing 3
685	ENSG00000164403	143.239	3.6212	0.282239	12.8303	1.11e-37	2.19e-36	134549	SHROOM1	5	132822141	132830659	-1	protein_coding	shroom family member 1
686	ENSG00000159788	1038.7	1.54443	0.120553	12.8112	1.42e-37	2.8e-36	6002	RGS12	4	3293021	3439913	1	protein_coding	regulator of G protein signaling 12
687	ENSG00000132915	132.874	4.03281	0.314941	12.805	1.54e-37	3.03e-36	5145	PDE6A	5	149857953	149944793	-1	protein_coding	phosphodiesterase 6A
688	ENSG00000109814	1113.01	1.22756	0.0959143	12.7985	1.67e-37	3.29e-36	7358	UGDH	4	39498755	39528311	-1	protein_coding	UDP-glucose 6-dehydrogenase
689	ENSG00000105855	2571.22	-1.2394	0.0969054	-12.7898	1.87e-37	3.67e-36	3696	ITGB8	7	20330702	20415754	1	protein_coding	integrin subunit beta 8
690	ENSG00000122729	1540.26	1.31563	0.102899	12.7857	1.97e-37	3.86e-36	48	ACO1	9	32384603	32454769	1	protein_coding	aconitase 1
691	ENSG00000101255	1671.5	-1.16694	0.0912696	-12.7856	1.97e-37	3.87e-36	57761	TRIB3	20	362835	397559	1	protein_coding	tribbles pseudokinase 3
692	ENSG00000178695	2100.96	-1.16258	0.091043	-12.7695	2.43e-37	4.75e-36	115207	KCTD12	13	76880175	76886405	-1	protein_coding	potassium channel tetramerization domain containing 12
693	ENSG00000186854	270.268	2.45135	0.192323	12.746	3.28e-37	6.41e-36	129293	TRABD2A	2	84821650	84907008	-1	protein_coding	TraB domain containing 2A
694	ENSG00000124151	4593.78	1.20935	0.0949035	12.743	3.41e-37	6.65e-36	8202	NCOA3	20	47501887	47656877	1	protein_coding	nuclear receptor coactivator 3
695	ENSG00000175697	111.595	3.06179	0.240276	12.7428	3.42e-37	6.66e-36	165829	GPR156	3	120164645	120285222	-1	protein_coding	G protein-coupled receptor 156
696	ENSG00000104738	15988.4	1.05599	0.0829074	12.7369	3.69e-37	7.17e-36	4173	MCM4	8	47960185	47978160	1	protein_coding	minichromosome maintenance complex component 4
697	ENSG00000165025	1112.3	-1.20125	0.0943934	-12.726	4.24e-37	8.23e-36	6850	SYK	9	90801787	90898549	1	protein_coding	spleen associated tyrosine kinase
698	ENSG00000112276	91.0145	4.15645	0.327067	12.7082	5.32e-37	1.03e-35	11149	BVES	6	105096822	105137157	-1	protein_coding	blood vessel epicardial substance
699	ENSG00000165609	1309.5	-1.43381	0.1129	-12.6999	5.92e-37	1.15e-35	11164	NUDT5	10	12165330	12196144	-1	protein_coding	nudix hydrolase 5
700	ENSG00000132356	3136.55	1.00283	0.0789663	12.6995	5.95e-37	1.15e-35	5562	PRKAA1	5	40759389	40798374	-1	protein_coding	protein kinase AMP-activated catalytic subunit alpha 1
701	ENSG00000151729	1100.1	1.43263	0.112856	12.6943	6.36e-37	1.23e-35	291	SLC25A4	4	185143266	185150382	1	protein_coding	solute carrier family 25 member 4
702	ENSG00000013588	4036.66	-1.4121	0.11134	-12.6828	7.37e-37	1.42e-35	9052	GPRC5A	12	12891559	12917937	1	protein_coding	G protein-coupled receptor class C group 5 member A
703	ENSG00000171469	844.002	1.5063	0.118771	12.6825	7.4e-37	1.42e-35	93134	ZNF561	19	9604680	9621236	-1	protein_coding	zinc finger protein 561
704	ENSG00000006125	11702	-0.921692	0.0727559	-12.6683	8.86e-37	1.7e-35	163	AP2B1	17	35578046	35726413	1	protein_coding	adaptor related protein complex 2 subunit beta 1
705	ENSG00000158292	868.744	-2.67692	0.211839	-12.6366	1.33e-36	2.55e-35	387509	GPR153	1	6247353	6261098	-1	protein_coding	G protein-coupled receptor 153
706	ENSG00000203668	2645.11	2.23617	0.177053	12.63	1.44e-36	2.77e-35	1122	CHML	1	241628851	241640369	-1	protein_coding	CHM like Rab escort protein
707	ENSG00000245680	177.892	2.71952	0.215723	12.6065	1.94e-36	3.72e-35	92285	ZNF585B	19	37181579	37218153	-1	protein_coding	zinc finger protein 585B
708	ENSG00000129824	2900.51	15.0444	1.19364	12.6038	2.01e-36	3.85e-35	6192	RPS4Y1	Y	2841602	2932000	1	protein_coding	ribosomal protein S4 Y-linked 1
709	ENSG00000237515	888.514	-1.76376	0.139943	-12.6034	2.02e-36	3.86e-35	729993	SHISA9	16	12901598	13240416	1	protein_coding	shisa family member 9
710	ENSG00000130204	2850.78	-1.21956	0.0968713	-12.5895	2.41e-36	4.6e-35	10452	TOMM40	19	44890569	44903689	1	protein_coding	translocase of outer mitochondrial membrane 40
711	ENSG00000185404	292.717	2.03989	0.162141	12.581	2.69e-36	5.12e-35	93349	SP140L	2	230327184	230403732	1	protein_coding	SP140 nuclear body protein like
712	ENSG00000136848	3939.8	-1.62872	0.129661	-12.5614	3.44e-36	6.55e-35	153090	DAB2IP	9	121567057	121785530	1	protein_coding	DAB2 interacting protein
713	ENSG00000164253	763.541	-1.29712	0.103311	-12.5555	3.71e-36	7.04e-35	55255	WDR41	5	77425970	77620611	-1	protein_coding	WD repeat domain 41
714	ENSG00000106789	1724.43	-1.26979	0.101144	-12.5543	3.77e-36	7.14e-35	7464	CORO2A	9	98120975	98192637	-1	protein_coding	coronin 2A
715	ENSG00000105419	132.229	-3.29946	0.262825	-12.5538	3.79e-36	7.17e-35	56917	MEIS3	19	47403124	47419527	-1	protein_coding	Meis homeobox 3
716	ENSG00000121297	187.648	-2.97546	0.237725	-12.5164	6.08e-36	1.15e-34	57616	TSHZ3	19	31149979	31349436	-1	protein_coding	teashirt zinc finger homeobox 3
717	ENSG00000136026	2329.19	-0.94564	0.0756106	-12.5067	6.86e-36	1.3e-34	10970	CKAP4	12	106237881	106304279	-1	protein_coding	cytoskeleton associated protein 4
718	ENSG00000124766	514.041	1.41128	0.112888	12.5015	7.32e-36	1.38e-34	6659	SOX4	6	21593751	21598619	1	protein_coding	SRY-box transcription factor 4
719	ENSG00000182253	378.454	2.20059	0.176101	12.4962	7.83e-36	1.47e-34	23336	SYNM	15	99098217	99135593	1	protein_coding	synemin
720	ENSG00000176624	1445.97	-1.08118	0.0865397	-12.4934	8.11e-36	1.52e-34	51320	MEX3C	18	51174550	51218333	-1	protein_coding	mex-3 RNA binding family member C
721	ENSG00000154832	1049.85	-1.41948	0.113678	-12.4869	8.81e-36	1.65e-34	30827	CXXC1	18	50282343	50287839	-1	protein_coding	CXXC finger protein 1
722	ENSG00000034053	185.852	7.63829	0.612789	12.4648	1.16e-35	2.18e-34	321	APBA2	15	28884483	29118315	1	protein_coding	amyloid beta precursor protein binding family A member 2
723	ENSG00000145147	333.557	-2.65756	0.213318	-12.4582	1.26e-35	2.36e-34	9353	SLIT2	4	20251905	20620561	1	protein_coding	slit guidance ligand 2
724	ENSG00000052749	2176.03	-1.24442	0.0999595	-12.4492	1.41e-35	2.64e-34	23223	RRP12	10	97356358	97426076	-1	protein_coding	ribosomal RNA processing 12 homolog
725	ENSG00000071073	89.9363	4.7356	0.380421	12.4483	1.43e-35	2.67e-34	11320	MGAT4A	2	98619106	98731132	-1	protein_coding	alpha-1,3-mannosyl-glycoprotein 4-beta-N-acetylglucosaminyltransferase A
726	ENSG00000163694	972.04	1.39471	0.112041	12.4482	1.43e-35	2.67e-34	54502	RBM47	4	40423267	40630875	-1	protein_coding	RNA binding motif protein 47
727	ENSG00000198832	106.083	4.65998	0.374435	12.4454	1.48e-35	2.76e-34	140606	SELENOM	22	31104772	31120069	-1	protein_coding	selenoprotein M
728	ENSG00000100906	1283.92	1.09355	0.0878741	12.4446	1.5e-35	2.78e-34	4792	NFKBIA	14	35401079	35404749	-1	protein_coding	NFKB inhibitor alpha
729	ENSG00000163347	4136.79	-1.13467	0.0912108	-12.4401	1.58e-35	2.94e-34	9076	CLDN1	3	190305707	190322446	-1	protein_coding	claudin 1
730	ENSG00000147324	556.947	-1.79327	0.144269	-12.4301	1.79e-35	3.33e-34	9258	MFHAS1	8	8783354	8893630	-1	protein_coding	multifunctional ROCO family signaling regulator 1
731	ENSG00000146021	171.767	2.69436	0.217146	12.4081	2.36e-35	4.38e-34	26249	KLHL3	5	137617500	137736089	-1	protein_coding	kelch like family member 3
732	ENSG00000107521	1009.6	-1.36352	0.109971	-12.3989	2.65e-35	4.9e-34	3257	HPS1	10	98410939	98446963	-1	protein_coding	HPS1 biogenesis of lysosomal organelles complex 3 subunit 1
733	ENSG00000183780	166.561	-7.07648	0.570887	-12.3956	2.76e-35	5.1e-34	148641	SLC35F3	1	233904676	234324511	1	protein_coding	solute carrier family 35 member F3
734	ENSG00000186480	4485.43	-1.09561	0.0884664	-12.3844	3.17e-35	5.85e-34	3638	INSIG1	7	155297776	155310235	1	protein_coding	insulin induced gene 1
735	ENSG00000012171	350.751	2.07373	0.167512	12.3796	3.37e-35	6.21e-34	7869	SEMA3B	3	50267558	50277546	1	protein_coding	semaphorin 3B
736	ENSG00000106066	514.426	2.29489	0.185612	12.3639	4.1e-35	7.53e-34	54504	CPVL	7	28995235	29195451	-1	protein_coding	carboxypeptidase vitellogenic like
737	ENSG00000109846	214.192	1.92061	0.155401	12.359	4.35e-35	8e-34	1410	CRYAB	11	111908564	111923722	-1	protein_coding	crystallin alpha B
738	ENSG00000165895	336.263	-2.21817	0.179649	-12.3472	5.04e-35	9.24e-34	143872	ARHGAP42	11	100687288	100993941	1	protein_coding	Rho GTPase activating protein 42
739	ENSG00000100234	6003.3	1.57791	0.128059	12.3217	6.92e-35	1.27e-33	7078	TIMP3	22	32801705	32863041	1	protein_coding	TIMP metallopeptidase inhibitor 3
740	ENSG00000110076	256.366	8.36394	0.67884	12.3209	6.99e-35	1.28e-33	9379	NRXN2	11	64606174	64723197	-1	protein_coding	neurexin 2
741	ENSG00000141994	495.48	-1.83561	0.149061	-12.3145	7.57e-35	1.38e-33	56931	DUS3L	19	5784832	5791225	-1	protein_coding	dihydrouridine synthase 3 like
742	ENSG00000012232	2707.68	-1.43608	0.116654	-12.3105	7.95e-35	1.45e-33	2137	EXTL3	8	28600469	28756561	1	protein_coding	exostosin like glycosyltransferase 3
743	ENSG00000088305	405.88	2.37131	0.192705	12.3054	8.47e-35	1.54e-33	1789	DNMT3B	20	32762385	32809359	1	protein_coding	DNA methyltransferase 3 beta
744	ENSG00000205765	1537.57	1.03585	0.0843551	12.2797	1.16e-34	2.12e-33	285636	RIMOC1	5	41904188	41921636	1	protein_coding	RAB7A interacting MON1-CCZ1 complex subunit 1
745	ENSG00000115008	322.566	-2.13501	0.173872	-12.2792	1.17e-34	2.13e-33	3552	IL1A	2	112773925	112784493	-1	protein_coding	interleukin 1 alpha
746	ENSG00000196517	441.802	-2.42192	0.197271	-12.2772	1.2e-34	2.18e-33	6536	SLC6A9	1	43991500	44031467	-1	protein_coding	solute carrier family 6 member 9
747	ENSG00000100426	1062.79	-1.35431	0.110317	-12.2765	1.21e-34	2.19e-33	9889	ZBED4	22	49853844	49890080	1	protein_coding	zinc finger BED-type containing 4
748	ENSG00000147813	1498.05	1.04373	0.0850212	12.2761	1.22e-34	2.2e-33	93100	NAPRT	8	143574785	143578649	-1	protein_coding	nicotinate phosphoribosyltransferase
749	ENSG00000170846	621.525	1.34413	0.109539	12.2708	1.3e-34	2.35e-33	93622		4	6663396	6676755	1	protein_coding	novel protein, similar to Morf4 family associated protein 1
750	ENSG00000105877	266.827	2.15647	0.175767	12.2689	1.33e-34	2.4e-33	8701	DNAH11	7	21543039	21901839	1	protein_coding	dynein axonemal heavy chain 11
751	ENSG00000013016	462.498	1.47822	0.120558	12.2614	1.46e-34	2.63e-33	30845	EHD3	2	31234152	31269451	1	protein_coding	EH domain containing 3
752	ENSG00000070404	1243.39	-1.16182	0.0947618	-12.2604	1.48e-34	2.66e-33	10272	FSTL3	19	676392	683392	1	protein_coding	follistatin like 3
753	ENSG00000164951	2117.64	-1.01024	0.0825221	-12.242	1.85e-34	3.33e-33	54704	PDP1	8	93857807	93926068	1	protein_coding	pyruvate dehydrogenase phosphatase catalytic subunit 1
754	ENSG00000117791	151.111	2.93299	0.239611	12.2406	1.89e-34	3.38e-33	54996	MTARC2	1	220748225	220784815	1	protein_coding	mitochondrial amidoxime reducing component 2
755	ENSG00000120539	898.661	-1.51488	0.123818	-12.2348	2.03e-34	3.63e-33	84930	MASTL	10	27154824	27187953	1	protein_coding	microtubule associated serine/threonine kinase like
756	ENSG00000071909	153.916	3.11074	0.254546	12.2208	2.41e-34	4.31e-33	140469	MYO3B	2	170178145	170655171	1	protein_coding	myosin IIIB
757	ENSG00000182287	328.032	-1.6633	0.136356	-12.1982	3.18e-34	5.68e-33	8905	AP1S2	X	15825806	15854931	-1	protein_coding	adaptor related protein complex 1 subunit sigma 2
758	ENSG00000147251	649.31	-1.33769	0.109677	-12.1966	3.24e-34	5.78e-33	139818	DOCK11	X	118495815	118686163	1	protein_coding	dedicator of cytokinesis 11
759	ENSG00000196199	1372.42	-1.19615	0.0980842	-12.1951	3.3e-34	5.88e-33	54737	MPHOSPH8	13	19633659	19673441	1	protein_coding	M-phase phosphoprotein 8
760	ENSG00000120820	96.2591	4.29848	0.352682	12.188	3.6e-34	6.41e-33	83468	GLT8D2	12	103988987	104064183	-1	protein_coding	glycosyltransferase 8 domain containing 2
761	ENSG00000012061	881.789	-1.4981	0.122938	-12.1858	3.7e-34	6.58e-33	2067	ERCC1	19	45407334	45478828	-1	protein_coding	ERCC excision repair 1, endonuclease non-catalytic subunit
762	ENSG00000104722	107.03	5.38161	0.441802	12.181	3.92e-34	6.97e-33	4741	NEFM	8	24913758	24919098	1	protein_coding	neurofilament medium chain
763	ENSG00000151806	1372.85	1.08077	0.088768	12.1752	4.21e-34	7.48e-33	60558	GUF1	4	44678420	44700928	1	protein_coding	GTP binding elongation factor GUF1
764	ENSG00000182957	214.017	-2.31011	0.189919	-12.1637	4.85e-34	8.6e-33	221178	SPATA13	13	23979805	24307074	1	protein_coding	spermatogenesis associated 13
765	ENSG00000183486	102.681	5.15011	0.423479	12.1614	4.99e-34	8.82e-33	4600	MX2	21	41361999	41409393	1	protein_coding	MX dynamin like GTPase 2
766	ENSG00000185716	465.833	-1.42399	0.117188	-12.1513	5.64e-34	9.97e-33	730094	MOSMO	16	22007638	22087534	1	protein_coding	modulator of smoothened
767	ENSG00000099785	196.507	2.21648	0.182726	12.1301	7.32e-34	1.29e-32	51257	MARCHF2	19	8413270	8439017	1	protein_coding	membrane associated ring-CH-type finger 2
768	ENSG00000070159	2072.95	-1.10912	0.091465	-12.1262	7.67e-34	1.35e-32	5774	PTPN3	9	109375466	109498313	-1	protein_coding	protein tyrosine phosphatase non-receptor type 3
769	ENSG00000090339	332.277	2.25518	0.186072	12.1199	8.29e-34	1.46e-32	3383	ICAM1	19	10271093	10286615	1	protein_coding	intercellular adhesion molecule 1
770	ENSG00000272398	4872.87	-0.991675	0.0818705	-12.1127	9.04e-34	1.59e-32	100133941	CD24	6	106969831	106975627	-1	protein_coding	CD24 molecule
771	ENSG00000171914	614.652	2.10287	0.173613	12.1124	9.08e-34	1.59e-32	83660	TLN2	15	62390526	62844631	1	protein_coding	talin 2
772	ENSG00000048342	619.974	1.31369	0.108549	12.1023	1.03e-33	1.8e-32	57545	CC2D2A	4	15469865	15601552	1	protein_coding	coiled-coil and C2 domain containing 2A
773	ENSG00000100412	2279.45	-1.05232	0.0869533	-12.1021	1.03e-33	1.8e-32	50	ACO2	22	41447830	41529273	1	protein_coding	aconitase 2
774	ENSG00000060069	699.987	-1.28439	0.106159	-12.0988	1.07e-33	1.87e-32	9150	CTDP1	18	79679803	79754503	1	protein_coding	CTD phosphatase subunit 1
775	ENSG00000110987	703.183	1.32437	0.109494	12.0953	1.12e-33	1.95e-32	605	BCL7A	12	122019422	122062044	1	protein_coding	BAF chromatin remodeling complex subunit BCL7A
776	ENSG00000182985	312.663	1.73609	0.143557	12.0934	1.14e-33	2e-32	23705	CADM1	11	115169218	115504957	-1	protein_coding	cell adhesion molecule 1
777	ENSG00000158089	207.066	2.26614	0.187392	12.093	1.15e-33	2e-32	79623	GALNT14	2	30910467	31155202	-1	protein_coding	polypeptide N-acetylgalactosaminyltransferase 14
778	ENSG00000125885	2203.9	-1.03402	0.0855991	-12.0798	1.35e-33	2.35e-32	84515	MCM8	20	5950652	5998977	1	protein_coding	minichromosome maintenance 8 homologous recombination repair factor
779	ENSG00000111012	166.613	-2.23506	0.185079	-12.0762	1.41e-33	2.45e-32	1594	CYP27B1	12	57762334	57768986	-1	protein_coding	cytochrome P450 family 27 subfamily B member 1
780	ENSG00000168003	20122.6	1.03711	0.0860676	12.0499	1.94e-33	3.37e-32	6520	SLC3A2	11	62856004	62888880	1	protein_coding	solute carrier family 3 member 2
781	ENSG00000164751	873.953	1.88463	0.156551	12.0384	2.23e-33	3.87e-32	5828	PEX2	8	76980258	77001044	-1	protein_coding	peroxisomal biogenesis factor 2
782	ENSG00000078098	96.3632	3.07476	0.255592	12.03	2.47e-33	4.28e-32	2191	FAP	2	162170684	162245151	-1	protein_coding	fibroblast activation protein alpha
783	ENSG00000123136	3762.68	0.953009	0.0792679	12.0226	2.7e-33	4.67e-32	10212	DDX39A	19	14408798	14419383	-1	protein_coding	DExD-box helicase 39A
784	ENSG00000145819	852.106	2.0747	0.172669	12.0155	2.95e-33	5.09e-32	23092	ARHGAP26	5	142770377	143229011	1	protein_coding	Rho GTPase activating protein 26
785	ENSG00000197016	80.4211	4.79922	0.3995	12.0131	3.03e-33	5.23e-32	388566	ZNF470	19	56567468	56588911	1	protein_coding	zinc finger protein 470
786	ENSG00000170456	652.44	-1.49367	0.124363	-12.0106	3.12e-33	5.38e-32	160518	DENND5B	12	31382226	31591136	-1	protein_coding	DENN domain containing 5B
787	ENSG00000064270	343.408	2.6044	0.216898	12.0075	3.25e-33	5.58e-32	9914	ATP2C2	16	84368527	84464187	1	protein_coding	ATPase secretory pathway Ca2+ transporting 2
788	ENSG00000105926	1074.37	-1.32859	0.110673	-12.0047	3.36e-33	5.76e-32	51678	PALS2	7	24573268	24694193	1	protein_coding	protein associated with LIN7 2, MAGUK p55 family member
789	ENSG00000175806	164.01	-2.5462	0.212098	-12.0048	3.35e-33	5.76e-32	4482	MSRA	8	10054292	10428891	1	protein_coding	methionine sulfoxide reductase A
790	ENSG00000164850	132.377	2.53478	0.211339	11.9939	3.82e-33	6.55e-32	2852	GPER1	7	1082208	1093815	1	protein_coding	G protein-coupled estrogen receptor 1
791	ENSG00000115525	182.905	-2.20402	0.183785	-11.9923	3.9e-33	6.67e-32	8869	ST3GAL5	2	85837120	85905199	-1	protein_coding	ST3 beta-galactoside alpha-2,3-sialyltransferase 5
792	ENSG00000085982	1810.21	-0.964498	0.080433	-11.9913	3.95e-33	6.74e-32	55230	USP40	2	233475526	233566782	-1	protein_coding	ubiquitin specific peptidase 40
793	ENSG00000108602	118.747	-2.97688	0.248375	-11.9854	4.24e-33	7.23e-32	218	ALDH3A1	17	19737984	19748943	-1	protein_coding	aldehyde dehydrogenase 3 family member A1
794	ENSG00000173193	1496.55	1.13874	0.0950557	11.9797	4.54e-33	7.74e-32	54625	PARP14	3	122680839	122730840	1	protein_coding	poly(ADP-ribose) polymerase family member 14
795	ENSG00000184083	417.261	-1.56793	0.130911	-11.9771	4.69e-33	7.98e-32	54954	FAM120C	X	54068324	54183281	-1	protein_coding	family with sequence similarity 120C
796	ENSG00000109667	456.414	1.35542	0.113268	11.9665	5.33e-33	9.05e-32	56606	SLC2A9	4	9771153	10054936	-1	protein_coding	solute carrier family 2 member 9
797	ENSG00000103034	266.548	2.27139	0.190235	11.9399	7.33e-33	1.24e-31	65009	NDRG4	16	58462846	58513628	1	protein_coding	NDRG family member 4
798	ENSG00000119912	1908.08	-1.04733	0.0877637	-11.9335	7.91e-33	1.34e-31	3416	IDE	10	92451684	92574096	-1	protein_coding	insulin degrading enzyme
799	ENSG00000108100	1849.5	-1.00195	0.083973	-11.9317	8.09e-33	1.37e-31	219771	CCNY	10	35247025	35572669	1	protein_coding	cyclin Y
800	ENSG00000100304	2655.45	-1.3241	0.111036	-11.9249	8.77e-33	1.48e-31	23170	TTLL12	22	43166622	43187134	-1	protein_coding	tubulin tyrosine ligase like 12
801	ENSG00000198598	109.393	-2.98781	0.250568	-11.9241	8.86e-33	1.5e-31	4326	MMP17	12	131828393	131851783	1	protein_coding	matrix metallopeptidase 17
802	ENSG00000188659	98.7678	-3.26375	0.273836	-11.9186	9.46e-33	1.6e-31	283726	SAXO2	15	82262810	82284930	1	protein_coding	stabilizer of axonemal microtubules 2
803	ENSG00000157625	2295.74	-1.06649	0.0895353	-11.9114	1.03e-32	1.74e-31	257397	TAB3	X	30827442	30975084	-1	protein_coding	TGF-beta activated kinase 1 (MAP3K7) binding protein 3
804	ENSG00000140416	2170	1.06414	0.089357	11.9089	1.06e-32	1.79e-31	7168	TPM1	15	63042632	63071915	1	protein_coding	tropomyosin 1
805	ENSG00000181333	144.397	-3.89642	0.32727	-11.9058	1.1e-32	1.86e-31	341208	HEPHL1	11	94021354	94114208	1	protein_coding	hephaestin like 1
806	ENSG00000103489	95.1144	-3.90463	0.328208	-11.8968	1.23e-32	2.07e-31	64131	XYLT1	16	17101769	17470960	-1	protein_coding	xylosyltransferase 1
807	ENSG00000180336	163.944	4.16844	0.350488	11.8932	1.28e-32	2.15e-31	284071	MEIOC	17	44656404	44690308	1	protein_coding	meiosis specific with coiled-coil domain
808	ENSG00000261609	1256.95	1.37501	0.115666	11.8878	1.37e-32	2.29e-31	8139	GAN	16	81314944	81390809	1	protein_coding	gigaxonin
809	ENSG00000138772	1291.34	-1.89422	0.159448	-11.8799	1.51e-32	2.52e-31	306	ANXA3	4	78551747	78610451	1	protein_coding	annexin A3
810	ENSG00000105852	89.3459	4.96722	0.418517	11.8686	1.72e-32	2.88e-31	5446	PON3	7	95359872	95396375	-1	protein_coding	paraoxonase 3
811	ENSG00000082212	1182.08	-1.35668	0.114339	-11.8654	1.79e-32	2.99e-31	4200	ME2	18	50879080	50954257	1	protein_coding	malic enzyme 2
812	ENSG00000111199	172.091	-2.87273	0.242239	-11.8591	1.93e-32	3.22e-31	59341	TRPV4	12	109783087	109833406	-1	protein_coding	transient receptor potential cation channel subfamily V member 4
813	ENSG00000154310	733.286	-1.53857	0.129759	-11.8572	1.98e-32	3.29e-31	23043	TNIK	3	171058414	171460408	-1	protein_coding	TRAF2 and NCK interacting kinase
814	ENSG00000164070	1219.07	1.02504	0.104447	9.81391	9.81e-23	1.01e-21	23589	CARHSP1	4	127781821	127840733	1	protein_coding	heat shock protein family A (Hsp70) member 4 like
815	ENSG00000171703	455.22	-1.73077	0.14608	-11.8481	2.2e-32	3.66e-31	6919	TCEA2	20	64049836	64072347	1	protein_coding	transcription elongation factor A2
816	ENSG00000102312	637.677	-1.85422	0.156562	-11.8434	2.33e-32	3.86e-31	64840	PORCN	X	48508959	48520814	1	protein_coding	porcupine O-acyltransferase
817	ENSG00000052795	416.902	1.58137	0.133573	11.839	2.45e-32	4.06e-31	57600	FNIP2	4	158769026	158908050	1	protein_coding	folliculin interacting protein 2
818	ENSG00000164169	407.791	1.75714	0.148467	11.8352	2.57e-32	4.25e-31	90826	PRMT9	4	147637785	147684163	-1	protein_coding	protein arginine methyltransferase 9
819	ENSG00000176171	1636.47	1.35253	0.114284	11.8349	2.58e-32	4.26e-31	664	BNIP3	10	131967684	131981967	-1	protein_coding	BCL2 interacting protein 3
820	ENSG00000151748	1490.52	-1.19426	0.100938	-11.8317	2.68e-32	4.42e-31	60485	SAV1	14	50632058	50668306	-1	protein_coding	salvador family WW domain containing protein 1
821	ENSG00000057704	487.04	-1.54937	0.130968	-11.8302	2.73e-32	4.49e-31	57458	TMCC3	12	94567122	94650557	-1	protein_coding	transmembrane and coiled-coil domain family 3
822	ENSG00000137801	41753.2	-2.3971	0.20266	-11.8282	2.79e-32	4.6e-31	7057	THBS1	15	39581079	39599466	1	protein_coding	thrombospondin 1
823	ENSG00000130038	179.017	7.84576	0.663803	11.8194	3.1e-32	5.1e-31	84766	CRACR2A	12	3606633	3764819	-1	protein_coding	calcium release activated channel regulator 2A
824	ENSG00000182326	160.823	2.27909	0.192878	11.8162	3.22e-32	5.29e-31	716	C1S	12	6988259	7071032	1	protein_coding	complement C1s
825	ENSG00000154845	2857.74	1.10352	0.0933987	11.8152	3.26e-32	5.35e-31	9989	PPP4R1	18	9546791	9615240	-1	protein_coding	protein phosphatase 4 regulatory subunit 1
826	ENSG00000137819	135.946	2.5764	0.218082	11.8139	3.31e-32	5.42e-31	54852	PAQR5	15	69298912	69407780	1	protein_coding	progestin and adipoQ receptor family member 5
827	ENSG00000103196	128.646	3.14186	0.266085	11.8077	3.56e-32	5.83e-31	83716	CRISPLD2	16	84819985	84920768	1	protein_coding	cysteine rich secretory protein LCCL domain containing 2
828	ENSG00000119900	1237.41	1.5335	0.129881	11.8069	3.59e-32	5.87e-31	79627	OGFRL1	6	71288811	71309059	1	protein_coding	opioid growth factor receptor like 1
829	ENSG00000165138	2436.99	-1.79208	0.151817	-11.8042	3.71e-32	6.06e-31	203286	ANKS6	9	98731329	98796965	-1	protein_coding	ankyrin repeat and sterile alpha motif domain containing 6
830	ENSG00000161860	120.871	3.49236	0.295909	11.8021	3.81e-32	6.21e-31	256126	SYCE2	19	12898786	12919293	-1	protein_coding	synaptonemal complex central element protein 2
831	ENSG00000165802	2669.55	-1.37473	0.116521	-11.7981	3.99e-32	6.5e-31	26012	NSMF	9	137447570	137459334	-1	protein_coding	NMDA receptor synaptonuclear signaling and neuronal migration factor
832	ENSG00000172817	124.952	3.87204	0.328375	11.7915	4.32e-32	7.02e-31	9420	CYP7B1	8	64587763	64798737	-1	protein_coding	cytochrome P450 family 7 subfamily B member 1
833	ENSG00000150347	1477.44	1.04022	0.0882395	11.7887	4.47e-32	7.26e-31	84159	ARID5B	10	61901684	62096944	1	protein_coding	AT-rich interaction domain 5B
834	ENSG00000181192	2215.24	-0.961925	0.0816024	-11.7879	4.5e-32	7.31e-31	55526	DHTKD1	10	12068954	12123221	1	protein_coding	dehydrogenase E1 and transketolase domain containing 1
835	ENSG00000113739	870.368	1.69053	0.143461	11.7839	4.73e-32	7.66e-31	8614	STC2	5	173314723	173328447	-1	protein_coding	stanniocalcin 2
836	ENSG00000139505	866.262	-1.45992	0.123916	-11.7815	4.86e-32	7.87e-31	9107	MTMR6	13	25246222	25287510	-1	protein_coding	myotubularin related protein 6
837	ENSG00000187608	523.296	2.02915	0.172417	11.7689	5.65e-32	9.13e-31	9636	ISG15	1	1001138	1014540	1	protein_coding	ISG15 ubiquitin like modifier
838	ENSG00000100473	179.645	7.85509	0.667588	11.7664	5.82e-32	9.39e-31	1690	COCH	14	30874514	30895065	1	protein_coding	cochlin
839	ENSG00000018236	5091.25	-1.26151	0.107221	-11.7655	5.88e-32	9.48e-31	1272	CNTN1	12	40692439	41072415	1	protein_coding	contactin 1
840	ENSG00000198589	3045.96	0.94541	0.080387	11.7607	6.22e-32	1e-30	987	LRBA	4	150264435	151015727	-1	protein_coding	LPS responsive beige-like anchor protein
841	ENSG00000164096	1055.62	1.61559	0.137381	11.7599	6.28e-32	1.01e-30	401152	C4orf3	4	119296419	119304445	-1	protein_coding	chromosome 4 open reading frame 3
842	ENSG00000165424	128.315	2.86932	0.244004	11.7593	6.32e-32	1.02e-30	219654	ZCCHC24	10	79382325	79445624	-1	protein_coding	zinc finger CCHC-type containing 24
843	ENSG00000172296	1035.46	-1.11326	0.0946821	-11.7579	6.43e-32	1.03e-30	55304	SPTLC3	20	13008972	13169103	1	protein_coding	serine palmitoyltransferase long chain base subunit 3
844	ENSG00000117122	174.812	2.24051	0.190607	11.7546	6.69e-32	1.07e-30	4237	MFAP2	1	16974502	16980632	-1	protein_coding	microfibril associated protein 2
845	ENSG00000165731	94.5838	4.0873	0.347718	11.7546	6.69e-32	1.07e-30	5979	RET	10	43077064	43130351	1	protein_coding	ret proto-oncogene
846	ENSG00000198814	120.498	3.69013	0.313954	11.7537	6.76e-32	1.08e-30	2710	GK	X	30653359	30731462	1	protein_coding	glycerol kinase
847	ENSG00000196372	825.676	-1.3543	0.11524	-11.752	6.89e-32	1.1e-30	79754	ASB13	10	5638867	5666595	-1	protein_coding	ankyrin repeat and SOCS box containing 13
848	ENSG00000197712	554.358	1.3374	0.113825	11.7496	7.09e-32	1.13e-30	92689	FAM114A1	4	38867677	38945739	1	protein_coding	family with sequence similarity 114 member A1
849	ENSG00000175793	15848	-1.09193	0.0930009	-11.741	7.85e-32	1.25e-30	2810	SFN	1	26863149	26864456	1	protein_coding	stratifin
850	ENSG00000197879	6792.26	-0.995227	0.0847766	-11.7394	8.01e-32	1.27e-30	4641	MYO1C	17	1464186	1492686	-1	protein_coding	myosin IC
851	ENSG00000079819	1667.14	-1.08723	0.0926469	-11.7352	8.41e-32	1.34e-30	2037	EPB41L2	6	130839347	131063322	-1	protein_coding	erythrocyte membrane protein band 4.1 like 2
852	ENSG00000171604	1116.12	1.07362	0.0915516	11.727	9.27e-32	1.47e-30	51523	CXXC5	5	139647299	139683882	1	protein_coding	CXXC finger protein 5
853	ENSG00000144647	130.717	2.85958	0.243949	11.722	9.83e-32	1.56e-30	84892	POMGNT2	3	43079229	43106085	-1	protein_coding	protein O-linked mannose N-acetylglucosaminyltransferase 2 (beta 1,4-)
854	ENSG00000110066	1287.83	1.08083	0.092242	11.7173	1.04e-31	1.65e-30	51111	KMT5B	11	68154863	68213852	-1	protein_coding	lysine methyltransferase 5B
855	ENSG00000134278	691.02	1.24636	0.106394	11.7145	1.07e-31	1.7e-30	56907	SPIRE1	18	12446512	12658107	-1	protein_coding	spire type actin nucleation factor 1
856	ENSG00000159753	103.231	3.18382	0.271841	11.7121	1.11e-31	1.75e-30	146206	CARMIL2	16	67644988	67657569	1	protein_coding	capping protein regulator and myosin 1 linker 2
857	ENSG00000188015	134.635	-2.63025	0.224614	-11.7101	1.13e-31	1.79e-30	6274	S100A3	1	153547329	153549258	-1	protein_coding	S100 calcium binding protein A3
858	ENSG00000168228	449.722	1.43083	0.122234	11.7057	1.19e-31	1.88e-30	29063	ZCCHC4	4	25312774	25370383	1	protein_coding	zinc finger CCHC-type containing 4
859	ENSG00000067048	1266.38	13.8487	1.18327	11.7038	1.22e-31	1.92e-30	8653	DDX3Y	Y	12904108	12920478	1	protein_coding	DEAD-box helicase 3 Y-linked
860	ENSG00000179715	154.206	-2.60606	0.222732	-11.7004	1.27e-31	2e-30	91523	PCED1B	12	47079603	47236662	1	protein_coding	PC-esterase domain containing 1B
861	ENSG00000170677	732.696	-1.23657	0.105768	-11.6913	1.41e-31	2.22e-30	9306	SOCS6	18	70289045	70330199	1	protein_coding	suppressor of cytokine signaling 6
862	ENSG00000196220	744.717	-1.58088	0.135243	-11.6892	1.45e-31	2.27e-30	9901	SRGAP3	3	8980591	9363053	-1	protein_coding	SLIT-ROBO Rho GTPase activating protein 3
863	ENSG00000133243	2221.02	-1.3038	0.111599	-11.6829	1.56e-31	2.44e-30	55643	BTBD2	19	1985438	2034881	-1	protein_coding	BTB domain containing 2
864	ENSG00000151136	167.757	-2.1928	0.187716	-11.6815	1.58e-31	2.48e-30	121551	ABTB3	12	107318421	107659642	1	protein_coding	ankyrin repeat and BTB domain containing 3
865	ENSG00000133131	815.979	-1.18184	0.101214	-11.6766	1.68e-31	2.63e-30	79710	MORC4	X	106813871	107000212	-1	protein_coding	MORC family CW-type zinc finger 4
866	ENSG00000172403	101.745	3.38259	0.289847	11.6703	1.81e-31	2.83e-30	171024	SYNPO2	4	118850688	119061247	1	protein_coding	synaptopodin 2
867	ENSG00000154930	603.081	1.51418	0.129761	11.669	1.83e-31	2.86e-30	84532	ACSS1	20	25006230	25058980	-1	protein_coding	acyl-CoA synthetase short chain family member 1
868	ENSG00000113083	389.648	2.00226	0.171588	11.669	1.84e-31	2.86e-30	4015	LOX	5	122063195	122078413	-1	protein_coding	lysyl oxidase
869	ENSG00000183421	2259.28	1.03849	0.0890025	11.6681	1.86e-31	2.89e-30	54101	RIPK4	21	41739369	41767089	-1	protein_coding	receptor interacting serine/threonine kinase 4
870	ENSG00000170954	117.029	6.73669	0.577559	11.6641	1.95e-31	3.03e-30	55786	ZNF415	19	53107879	53133077	-1	protein_coding	zinc finger protein 415
871	ENSG00000100246	343.906	1.69105	0.145017	11.6611	2.02e-31	3.13e-30	10126	DNAL4	22	38778508	38794198	-1	protein_coding	dynein axonemal light chain 4
872	ENSG00000047365	806.228	1.28221	0.10997	11.6596	2.05e-31	3.18e-30	116984	ARAP2	4	35948221	36244514	-1	protein_coding	ArfGAP with RhoGAP domain, ankyrin repeat and PH domain 2
873	ENSG00000096060	12213.6	0.941951	0.0807903	11.6592	2.06e-31	3.19e-30	2289	FKBP5	6	35573585	35728583	-1	protein_coding	FKBP prolyl isomerase 5
874	ENSG00000137648	1268.43	-1.24914	0.10715	-11.6578	2.09e-31	3.24e-30	56649	TMPRSS4	11	118077012	118121890	1	protein_coding	transmembrane serine protease 4
875	ENSG00000198722	650.908	1.38665	0.119066	11.6461	2.4e-31	3.71e-30	10497	UNC13B	9	35161992	35405338	1	protein_coding	unc-13 homolog B
876	ENSG00000176532	301.007	-1.60096	0.137473	-11.6456	2.42e-31	3.73e-30	222171	PRR15	7	29563835	29567293	1	protein_coding	proline rich 15
877	ENSG00000164466	3651.78	1.03852	0.0892874	11.6312	2.86e-31	4.42e-30	94081	SFXN1	5	175477062	175529742	1	protein_coding	sideroflexin 1
878	ENSG00000180776	2813.67	-1.16108	0.0998685	-11.6261	3.04e-31	4.68e-30	253832	ZDHHC20	13	21348784	21459370	-1	protein_coding	zinc finger DHHC-type palmitoyltransferase 20
879	ENSG00000170786	162.988	-2.34759	0.201965	-11.6237	3.12e-31	4.81e-30	195814	SDR16C5	8	56300005	56320776	-1	protein_coding	short chain dehydrogenase/reductase family 16C member 5
880	ENSG00000183150	115.178	2.66359	0.229233	11.6196	3.28e-31	5.04e-30	2842	GPR19	12	12660890	12696207	-1	protein_coding	G protein-coupled receptor 19
881	ENSG00000115756	813.209	-1.14573	0.0986667	-11.6121	3.58e-31	5.49e-30	3241	HPCAL1	2	10302889	10427617	1	protein_coding	hippocalcin like 1
882	ENSG00000187522	607.62	0.901428	0.078529	11.4789	1.68e-30	2.52e-29	3315	HSPB1	10	14838306	14871741	1	protein_coding	heat shock protein family A (Hsp70) member 14
883	ENSG00000186684	83.4632	-3.99462	0.344604	-11.5919	4.53e-31	6.94e-30	339761	CYP27C1	2	127183832	127220313	-1	protein_coding	cytochrome P450 family 27 subfamily C member 1
884	ENSG00000253873	95.3897	-3.17223	0.273814	-11.5854	4.89e-31	7.48e-30	56105	PCDHGA11	5	141421047	141512975	1	protein_coding	protocadherin gamma subfamily A, 11
885	ENSG00000087086	7764.7	1.62922	0.140691	11.5801	5.2e-31	7.95e-30	2512	FTL	19	48965309	48966879	1	protein_coding	ferritin light chain
886	ENSG00000005243	263.433	-2.36898	0.204618	-11.5776	5.36e-31	8.18e-30	51226	COPZ2	17	48026167	48038030	-1	protein_coding	COPI coat complex subunit zeta 2
887	ENSG00000132938	97.3502	-3.87215	0.334879	-11.5628	6.36e-31	9.7e-30	23281	MTUS2	13	28820339	29505947	1	protein_coding	microtubule associated scaffold protein 2
888	ENSG00000154655	95.3675	6.06536	0.524725	11.5591	6.64e-31	1.01e-29	91133	L3MBTL4	18	5954706	6415237	-1	protein_coding	L3MBTL histone methyl-lysine binding protein 4
889	ENSG00000177459	104.865	5.35656	0.463728	11.5511	7.29e-31	1.11e-29	203111	ERICH5	8	98064522	98093610	1	protein_coding	glutamate rich 5
890	ENSG00000143816	332.356	-1.96803	0.170398	-11.5497	7.41e-31	1.13e-29	7483	WNT9A	1	227918656	227947932	-1	protein_coding	Wnt family member 9A
891	ENSG00000130811	3557.1	1.26527	0.109599	11.5445	7.87e-31	1.2e-29	8666	EIF3G	19	10115014	10119918	-1	protein_coding	eukaryotic translation initiation factor 3 subunit G
892	ENSG00000171649	171.573	2.41211	0.209033	11.5394	8.35e-31	1.27e-29	284307	ZIK1	19	57578456	57593890	1	protein_coding	zinc finger protein interacting with K protein 1
893	ENSG00000081923	1077.91	-1.26655	0.109901	-11.5244	9.94e-31	1.51e-29	5205	ATP8B1	18	57646426	57803315	-1	protein_coding	ATPase phospholipid transporting 8B1
894	ENSG00000213420	115.079	3.1849	0.276432	11.5215	1.03e-30	1.56e-29	221914	GPC2	7	100169606	100177381	-1	protein_coding	glypican 2
895	ENSG00000077463	288.48	-1.60078	0.138951	-11.5205	1.04e-30	1.57e-29	51548	SIRT6	19	4174109	4182566	-1	protein_coding	sirtuin 6
896	ENSG00000141682	629.222	-1.30716	0.113493	-11.5175	1.08e-30	1.63e-29	5366	PMAIP1	18	59899996	59904305	1	protein_coding	phorbol-12-myristate-13-acetate-induced protein 1
897	ENSG00000148411	706.11	-2.04137	0.177259	-11.5163	1.09e-30	1.65e-29	138151	NACC2	9	136006537	136095289	-1	protein_coding	NACC family member 2
898	ENSG00000197256	2114.18	1.22026	0.10602	11.5097	1.18e-30	1.78e-29	25959	KANK2	19	11164270	11197791	-1	protein_coding	KN motif and ankyrin repeat domains 2
899	ENSG00000235098	203.173	2.52078	0.219232	11.4982	1.35e-30	2.03e-29	441869	ANKRD65	1	1418420	1421769	-1	protein_coding	ankyrin repeat domain 65
900	ENSG00000159674	189.354	-2.66719	0.23218	-11.4876	1.52e-30	2.29e-29	10417	SPON2	4	1166932	1208962	-1	protein_coding	spondin 2
901	ENSG00000132879	365.916	1.82517	0.158959	11.482	1.62e-30	2.44e-29	93611	FBXO44	1	11654375	11663327	1	protein_coding	F-box protein 44
902	ENSG00000062282	151.448	2.87359	0.250282	11.4814	1.64e-30	2.45e-29	84649	DGAT2	11	75759512	75801535	1	protein_coding	diacylglycerol O-acyltransferase 2
903	ENSG00000175105	746.868	1.79551	0.156409	11.4796	1.67e-30	2.5e-29	55279	ZNF654	3	88059255	88144660	1	protein_coding	zinc finger protein 654
904	ENSG00000106211	11523.7	0.760226	0.155139	4.90029	9.57e-07	2.9e-06	6782	HSPA13	7	76302673	76304295	1	protein_coding	heat shock protein family B (small) member 1
905	ENSG00000189431	280.076	-1.81227	0.157893	-11.4778	1.71e-30	2.55e-29	644943	RASSF10	11	13009316	13012119	1	protein_coding	Ras association domain family member 10
906	ENSG00000021355	335.302	-1.90727	0.166176	-11.4774	1.71e-30	2.56e-29	1992	SERPINB1	6	2832332	2841959	-1	protein_coding	serpin family B member 1
907	ENSG00000154277	2099.31	13.6162	1.18693	11.4718	1.83e-30	2.73e-29	7345	UCHL1	4	41256413	41268455	1	protein_coding	ubiquitin C-terminal hydrolase L1
908	ENSG00000151882	203.762	1.92039	0.167455	11.4681	1.91e-30	2.84e-29	56477	CCL28	5	43376645	43412391	-1	protein_coding	C-C motif chemokine ligand 28
909	ENSG00000106976	823.496	-2.97993	0.259896	-11.4658	1.96e-30	2.92e-29	1759	DNM1	9	128191655	128255248	1	protein_coding	dynamin 1
910	ENSG00000070182	111.298	-2.85487	0.249009	-11.4649	1.98e-30	2.94e-29	6710	SPTB	14	64746283	64879907	-1	protein_coding	spectrin beta, erythrocytic
911	ENSG00000133106	819.041	1.70024	0.148487	11.4504	2.34e-30	3.48e-29	94240	EPSTI1	13	42886388	42992271	-1	protein_coding	epithelial stromal interaction 1
912	ENSG00000177946	681.575	1.49602	0.130778	11.4393	2.66e-30	3.95e-29	92806	CENPBD1P	16	89969791	89972534	-1	transcribed_unitary_pseudogene	CENPB DNA-binding domain containing 1, pseudogene
913	ENSG00000185340	1299.2	-2.74124	0.23966	-11.4381	2.7e-30	4e-29	10634	GAS2L1	22	29306618	29312787	1	protein_coding	growth arrest specific 2 like 1
914	ENSG00000147050	1229.31	-1.14166	0.0998145	-11.4378	2.71e-30	4e-29	7403	KDM6A	X	44873188	45112779	1	protein_coding	lysine demethylase 6A
915	ENSG00000105997	107.825	-2.97313	0.259939	-11.4378	2.71e-30	4e-29	3200	HOXA3	7	27106184	27152583	-1	protein_coding	homeobox A3
916	ENSG00000172824	112.666	3.47869	0.304712	11.4163	3.47e-30	5.12e-29	283848	CES4A	16	66988589	67010417	1	protein_coding	carboxylesterase 4A
917	ENSG00000184719	184.517	2.45097	0.214727	11.4143	3.55e-30	5.23e-29	55328	RNLS	10	88273864	88584530	-1	protein_coding	renalase, FAD dependent amine oxidase
918	ENSG00000109670	737.996	1.20968	0.106009	11.4112	3.68e-30	5.42e-29	55294	FBXW7	4	152320544	152536092	-1	protein_coding	F-box and WD repeat domain containing 7
919	ENSG00000165487	1018.81	-1.36278	0.119445	-11.4093	3.76e-30	5.53e-29	221154	MICU2	13	21492691	21604181	-1	protein_coding	mitochondrial calcium uptake 2
920	ENSG00000155827	2064.25	-1.09412	0.0959177	-11.4068	3.87e-30	5.69e-29	56254	RNF20	9	101533853	101563344	1	protein_coding	ring finger protein 20
921	ENSG00000152457	298.56	-1.83516	0.160918	-11.4043	3.98e-30	5.85e-29	64421	DCLRE1C	10	14897359	14954432	-1	protein_coding	DNA cross-link repair 1C
922	ENSG00000167118	1839.6	-0.95689	0.0839137	-11.4033	4.03e-30	5.91e-29	81605	URM1	9	128371361	128392016	1	protein_coding	ubiquitin related modifier 1
923	ENSG00000166073	128.065	2.7309	0.239536	11.4008	4.14e-30	6.07e-29	11245	GPR176	15	39799008	39920266	-1	protein_coding	G protein-coupled receptor 176
924	ENSG00000159335	2050.28	-1.47455	0.129416	-11.3938	4.49e-30	6.57e-29	5763	PTMS	12	6765516	6770952	1	protein_coding	parathymosin
925	ENSG00000198865	106.726	-6.21695	0.545807	-11.3904	4.67e-30	6.83e-29	100129792	CCDC152	5	42756818	42802439	1	protein_coding	coiled-coil domain containing 152
926	ENSG00000148158	1110.66	-1.19776	0.105189	-11.3868	4.87e-30	7.11e-29	401548	SNX30	9	112750760	112881671	1	protein_coding	sorting nexin family member 30
927	ENSG00000142552	83.9629	5.73141	0.503568	11.3816	5.16e-30	7.54e-29	57333	RCN3	19	49528003	49546962	1	protein_coding	reticulocalbin 3
928	ENSG00000143653	625.67	1.95631	0.171941	11.3778	5.4e-30	7.87e-29	51097	SCCPDH	1	246724409	246768137	1	protein_coding	saccharopine dehydrogenase (putative)
929	ENSG00000104341	6151.95	1.41936	0.124811	11.3721	5.76e-30	8.39e-29	55353	LAPTM4B	8	97775057	97853013	1	protein_coding	lysosomal protein transmembrane 4 beta
930	ENSG00000163686	176.817	-2.33299	0.20516	-11.3716	5.79e-30	8.43e-29	57406	ABHD6	3	58237532	58295693	1	protein_coding	abhydrolase domain containing 6, acylglycerol lipase
931	ENSG00000091129	188.538	2.23595	0.196686	11.3681	6.03e-30	8.76e-29	4897	NRCAM	7	108147623	108456717	-1	protein_coding	neuronal cell adhesion molecule
932	ENSG00000185920	664.894	-2.40488	0.211673	-11.3613	6.52e-30	9.46e-29	5727	PTCH1	9	95442980	95517057	-1	protein_coding	patched 1
933	ENSG00000214530	939.433	1.33153	0.117264	11.3549	7.01e-30	1.02e-28	10809	STARD10	11	72754729	72794047	-1	protein_coding	StAR related lipid transfer domain containing 10
934	ENSG00000104517	5831.24	0.982183	0.0865215	11.3519	7.26e-30	1.05e-28	51366	UBR5	8	102252273	102412759	-1	protein_coding	ubiquitin protein ligase E3 component n-recognin 5
935	ENSG00000074416	256.116	-1.95727	0.172434	-11.3508	7.35e-30	1.06e-28	11343	MGLL	3	127689062	128052190	-1	protein_coding	monoglyceride lipase
936	ENSG00000166340	1926.62	-1.3922	0.122675	-11.3486	7.53e-30	1.09e-28	1200	TPP1	11	6612768	6619448	-1	protein_coding	tripeptidyl peptidase 1
937	ENSG00000101695	149.473	-2.61633	0.230586	-11.3465	7.72e-30	1.12e-28	54941	RNF125	18	32018825	32073219	1	protein_coding	ring finger protein 125
938	ENSG00000032444	903.854	-1.48818	0.1312	-11.3428	8.05e-30	1.16e-28	10908	PNPLA6	19	7534004	7561764	1	protein_coding	patatin like phospholipase domain containing 6
939	ENSG00000158985	2084.15	1.15494	0.101881	11.3362	8.68e-30	1.25e-28	56990	CDC42SE2	5	131245493	131398447	1	protein_coding	CDC42 small effector 2
940	ENSG00000101311	4916.09	-1.14962	0.101467	-11.33	9.32e-30	1.34e-28	55612	FERMT1	20	6074845	6123214	-1	protein_coding	FERM domain containing kindlin 1
941	ENSG00000188227	314.19	3.01184	0.266032	11.3213	1.03e-29	1.48e-28	390927	ZNF793	19	37506939	37548762	1	protein_coding	zinc finger protein 793
942	ENSG00000134046	2347.24	-1.08978	0.096278	-11.3191	1.06e-29	1.52e-28	8932	MBD2	18	54151606	54224669	-1	protein_coding	methyl-CpG binding domain protein 2
943	ENSG00000186204	120.799	-2.78868	0.246819	-11.2985	1.34e-29	1.92e-28	66002	CYP4F12	19	15673018	15697174	1	protein_coding	cytochrome P450 family 4 subfamily F member 12
944	ENSG00000100034	1757.65	-1.05948	0.0937886	-11.2964	1.37e-29	1.96e-28	9647	PPM1F	22	21919425	21952848	-1	protein_coding	protein phosphatase, Mg2+/Mn2+ dependent 1F
945	ENSG00000243232	76.8942	-4.81949	0.426664	-11.2958	1.38e-29	1.97e-28	56134	PCDHAC2	5	140966470	141012347	1	protein_coding	protocadherin alpha subfamily C, 2
946	ENSG00000143995	267.618	1.5961	0.141307	11.2952	1.39e-29	1.98e-28	4211	MEIS1	2	66433452	66573869	1	protein_coding	Meis homeobox 1
947	ENSG00000164099	475.477	1.65418	0.146497	11.2916	1.44e-29	2.06e-28	8492	PRSS12	4	118280038	118353003	-1	protein_coding	serine protease 12
948	ENSG00000088826	392.303	-1.66532	0.147536	-11.2876	1.51e-29	2.16e-28	54498	SMOX	20	4120980	4187747	1	protein_coding	spermine oxidase
949	ENSG00000132964	582.787	-1.26759	0.112356	-11.2819	1.61e-29	2.3e-28	1024	CDK8	13	26254104	26420982	1	protein_coding	cyclin dependent kinase 8
950	ENSG00000171388	95.2689	3.15776	0.279949	11.2798	1.65e-29	2.35e-28	8862	APLN	X	129645259	129654956	-1	protein_coding	apelin
951	ENSG00000188352	597.714	-1.22434	0.108591	-11.2748	1.75e-29	2.49e-28	54914	FOCAD	9	20658309	20995955	1	protein_coding	focadhesin
952	ENSG00000118596	449.973	2.09189	0.185694	11.2653	1.95e-29	2.77e-28	9194	SLC16A7	12	59596029	59789855	1	protein_coding	solute carrier family 16 member 7
953	ENSG00000107099	70.7428	3.54719	0.315047	11.2593	2.08e-29	2.96e-28	81704	DOCK8	9	214854	465259	1	protein_coding	dedicator of cytokinesis 8
954	ENSG00000198917	1227.23	-1.04066	0.0925604	-11.2431	2.51e-29	3.55e-28	51490	SPOUT1	9	128819651	128829794	-1	protein_coding	SPOUT domain containing methyltransferase 1
955	ENSG00000275074	188.284	-2.00125	0.178064	-11.2389	2.63e-29	3.72e-28	79873	NUDT18	8	22106874	22109419	-1	protein_coding	nudix hydrolase 18
956	ENSG00000075618	15621.8	-1.37568	0.122425	-11.2369	2.69e-29	3.8e-28	6624	FSCN1	7	5592816	5606655	1	protein_coding	fascin actin-bundling protein 1
957	ENSG00000108639	1695.86	-0.943529	0.0839787	-11.2353	2.73e-29	3.87e-28	9144	SYNGR2	17	78168581	78173527	1	protein_coding	synaptogyrin 2
958	ENSG00000111335	852.689	1.58532	0.141151	11.2313	2.86e-29	4.04e-28	4939	OAS2	12	112978395	113011723	1	protein_coding	2'-5'-oligoadenylate synthetase 2
959	ENSG00000196502	171.504	2.86135	0.254772	11.231	2.87e-29	4.05e-28	6817	SULT1A1	16	28605196	28614279	-1	protein_coding	sulfotransferase family 1A member 1
960	ENSG00000008394	1745.36	13.3497	1.18877	11.2298	2.91e-29	4.1e-28	4257	MGST1	12	16347142	16609259	1	protein_coding	microsomal glutathione S-transferase 1
961	ENSG00000145675	3040.99	0.96561	0.086154	11.208	3.73e-29	5.25e-28	5295	PIK3R1	5	68215740	68301821	1	protein_coding	phosphoinositide-3-kinase regulatory subunit 1
962	ENSG00000077238	1218.39	-1.22158	0.109001	-11.2071	3.76e-29	5.3e-28	3566	IL4R	16	27313668	27364778	1	protein_coding	interleukin 4 receptor
963	ENSG00000188158	805.751	-1.28001	0.114351	-11.1937	4.38e-29	6.15e-28	4810	NHS	X	17375200	17735994	1	protein_coding	NHS actin remodeling regulator
964	ENSG00000166206	92.2399	6.03617	0.539255	11.1935	4.39e-29	6.16e-28	2562	GABRB3	15	26543552	26939539	-1	protein_coding	gamma-aminobutyric acid type A receptor subunit beta3
965	ENSG00000152270	137.334	7.45901	0.66665	11.1888	4.63e-29	6.49e-28	5140	PDE3B	11	14643804	14872044	1	protein_coding	phosphodiesterase 3B
966	ENSG00000135040	1454.07	-0.997292	0.0892103	-11.1791	5.16e-29	7.23e-28	60560	NAA35	9	85941146	86025462	1	protein_coding	N-alpha-acetyltransferase 35, NatC auxiliary subunit
967	ENSG00000134440	5280.13	-1.46972	0.131476	-11.1786	5.19e-29	7.26e-28	4677	NARS1	18	57600656	57622213	-1	protein_coding	asparaginyl-tRNA synthetase 1
968	ENSG00000115221	1252.85	-1.12297	0.100466	-11.1776	5.25e-29	7.34e-28	3694	ITGB6	2	160099667	160200313	-1	protein_coding	integrin subunit beta 6
969	ENSG00000008086	376.093	1.49298	0.133602	11.1748	5.42e-29	7.57e-28	6792	CDKL5	X	18425583	18653629	1	protein_coding	cyclin dependent kinase like 5
970	ENSG00000017260	4671.52	-0.971566	0.0869581	-11.1728	5.54e-29	7.73e-28	27032	ATP2C1	3	130850595	131016712	1	protein_coding	ATPase secretory pathway Ca2+ transporting 1
971	ENSG00000180739	878.082	1.28969	0.11544	11.172	5.59e-29	7.8e-28	53637	S1PR5	19	10512742	10517931	-1	protein_coding	sphingosine-1-phosphate receptor 5
972	ENSG00000149294	72.4846	4.34988	0.38939	11.171	5.65e-29	7.87e-28	4684	NCAM1	11	112961247	113278436	1	protein_coding	neural cell adhesion molecule 1
973	ENSG00000099219	1104.75	-1.45361	0.130132	-11.1702	5.7e-29	7.93e-28	79956	ERMP1	9	5749832	5879537	-1	protein_coding	endoplasmic reticulum metallopeptidase 1
974	ENSG00000114251	169.462	-2.47748	0.221795	-11.1701	5.71e-29	7.93e-28	7474	WNT5A	3	55465715	55490539	-1	protein_coding	Wnt family member 5A
975	ENSG00000100364	1829.12	-1.03551	0.0927443	-11.1652	6.04e-29	8.38e-28	23313	KIAA0930	22	45192244	45240894	-1	protein_coding	KIAA0930
976	ENSG00000170209	105.664	2.50369	0.224302	11.1621	6.25e-29	8.67e-28	255239	ANKK1	11	113387779	113400416	1	protein_coding	ankyrin repeat and kinase domain containing 1
977	ENSG00000136270	3422.9	-1.07037	0.0959311	-11.1577	6.56e-29	9.09e-28	9238	TBRG4	7	45100100	45112047	-1	protein_coding	transforming growth factor beta regulator 4
978	ENSG00000167642	4978.21	1.18956	0.106702	11.1485	7.29e-29	1.01e-27	10653	SPINT2	19	38244035	38292615	1	protein_coding	serine peptidase inhibitor, Kunitz type 2
979	ENSG00000105355	1602.67	-1.31041	0.117564	-11.1463	7.46e-29	1.03e-27	10226	PLIN3	19	4838341	4867694	-1	protein_coding	perilipin 3
980	ENSG00000198931	2230.24	1.26584	0.113569	11.146	7.49e-29	1.03e-27	353	APRT	16	88809339	88811937	-1	protein_coding	adenine phosphoribosyltransferase
981	ENSG00000114374	797.53	13.182	1.18306	11.1423	7.81e-29	1.08e-27	8287	USP9Y	Y	12537650	12860839	1	protein_coding	ubiquitin specific peptidase 9 Y-linked
982	ENSG00000151474	581.875	-1.77606	0.159421	-11.1407	7.95e-29	1.1e-27	55691	FRMD4A	10	13643706	14462142	-1	protein_coding	FERM domain containing 4A
983	ENSG00000197586	2089.72	-0.931005	0.0836387	-11.1313	8.84e-29	1.22e-27	955	ENTPD6	20	25195693	25228075	1	protein_coding	ectonucleoside triphosphate diphosphohydrolase 6
984	ENSG00000132429	90.3235	3.2696	0.293755	11.1304	8.92e-29	1.23e-27	64208	POPDC3	6	105157900	105180014	-1	protein_coding	popeye domain containing 3
985	ENSG00000270885	107.963	2.98467	0.268189	11.129	9.07e-29	1.25e-27	91608	RASL10B	17	35731639	35743521	1	protein_coding	RAS like family 10 member B
986	ENSG00000123388	139.956	-2.21507	0.199087	-11.1262	9.36e-29	1.28e-27	3227	HOXC11	12	53973126	53977643	1	protein_coding	homeobox C11
987	ENSG00000106278	116.366	-2.78327	0.250197	-11.1243	9.55e-29	1.31e-27	5803	PTPRZ1	7	121873089	122062036	1	protein_coding	protein tyrosine phosphatase receptor type Z1
988	ENSG00000278619	330.567	-1.60125	0.143955	-11.1232	9.67e-29	1.32e-27	79922	MRM1	17	36601583	36608964	1	protein_coding	mitochondrial rRNA methyltransferase 1
989	ENSG00000105223	1860.83	1.39719	0.125661	11.1187	1.02e-28	1.39e-27	23646	PLD3	19	40348456	40389472	1	protein_coding	phospholipase D family member 3
990	ENSG00000134533	188.498	8.23927	0.741043	11.1185	1.02e-28	1.39e-27	85004	RERG	12	15107783	15348675	-1	protein_coding	RAS like estrogen regulated growth inhibitor
991	ENSG00000013619	77.1973	-4.71595	0.424294	-11.1148	1.06e-28	1.45e-27	10046	MAMLD1	X	150361422	150514178	1	protein_coding	mastermind like domain containing 1
992	ENSG00000141646	1464.23	-1.06752	0.0961369	-11.1042	1.2e-28	1.63e-27	4089	SMAD4	18	51028394	51085045	1	protein_coding	SMAD family member 4
993	ENSG00000142583	181.762	8.19047	0.737713	11.1025	1.22e-28	1.66e-27	6518	SLC2A5	1	9035106	9088478	-1	protein_coding	solute carrier family 2 member 5
994	ENSG00000119559	687.487	-1.11841	0.100741	-11.1018	1.23e-28	1.67e-27	148223	C19orf25	19	1461143	1479219	-1	protein_coding	chromosome 19 open reading frame 25
995	ENSG00000090932	77.6902	3.57638	0.322802	11.0792	1.58e-28	2.15e-27	10683	DLL3	19	39498895	39508481	1	protein_coding	delta like canonical Notch ligand 3
996	ENSG00000163138	402.621	1.94137	0.17523	11.079	1.59e-28	2.16e-27	133015	PACRGL	4	20696282	20752907	1	protein_coding	parkin coregulated like
997	ENSG00000133466	1473.28	-1.34751	0.121642	-11.0776	1.61e-28	2.19e-27	114904	C1QTNF6	22	37180166	37199385	-1	protein_coding	C1q and TNF related 6
998	ENSG00000125538	235.223	-1.90228	0.171755	-11.0755	1.65e-28	2.24e-27	3553	IL1B	2	112829751	112836816	-1	protein_coding	interleukin 1 beta
999	ENSG00000183072	179.839	8.17391	0.738356	11.0704	1.75e-28	2.37e-27	1482	NKX2-5	5	173232109	173235311	-1	protein_coding	NK2 homeobox 5
1000	ENSG00000170837	133.98	7.42647	0.671145	11.0654	1.85e-28	2.5e-27	2850	GPR27	3	71753855	71756496	1	protein_coding	G protein-coupled receptor 27
1001	ENSG00000006534	643.955	1.72826	0.156251	11.0608	1.94e-28	2.63e-27	221	ALDH3B1	11	68008578	68029282	1	protein_coding	aldehyde dehydrogenase 3 family member B1
1002	ENSG00000164066	380.046	1.85305	0.167696	11.0501	2.19e-28	2.96e-27	27152	INTU	4	127623271	127726737	1	protein_coding	inturned planar cell polarity protein
1003	ENSG00000198168	412.947	2.29134	0.207698	11.0321	2.68e-28	3.61e-27	258010	SVIP	11	22813799	22830299	-1	protein_coding	small VCP interacting protein
1004	ENSG00000148248	6799.98	-0.822137	0.0745253	-11.0317	2.69e-28	3.62e-27	6836	SURF4	9	133361450	133376166	-1	protein_coding	surfeit 4
1005	ENSG00000075218	1120.69	-1.09333	0.0991379	-11.0284	2.79e-28	3.75e-27	51512	GTSE1	22	46296870	46330810	1	protein_coding	G2 and S-phase expressed 1
1006	ENSG00000110107	4965.31	-0.830676	0.075339	-11.0259	2.87e-28	3.86e-27	27339	PRPF19	11	60890547	60906585	-1	protein_coding	pre-mRNA processing factor 19
1007	ENSG00000169047	1768.23	-1.64767	0.149543	-11.018	3.13e-28	4.21e-27	3667	IRS1	2	226731312	226799820	-1	protein_coding	insulin receptor substrate 1
1008	ENSG00000136542	813.145	-13.0273	1.18271	-11.0148	3.24e-28	4.36e-27	11227	GALNT5	2	157257705	157318491	1	protein_coding	polypeptide N-acetylgalactosaminyltransferase 5
1009	ENSG00000120159	798.462	1.44794	0.131457	11.0146	3.25e-28	4.36e-27	79886	CAAP1	9	26840685	26892803	-1	protein_coding	caspase activity and apoptosis inhibitor 1
1010	ENSG00000074964	335.203	1.65258	0.150053	11.0133	3.3e-28	4.42e-27	55160	ARHGEF10L	1	17539698	17697874	1	protein_coding	Rho guanine nucleotide exchange factor 10 like
1011	ENSG00000168214	2198.19	1.29476	0.117581	11.0116	3.36e-28	4.5e-27	3516	RBPJ	4	26163455	26435131	1	protein_coding	recombination signal binding protein for immunoglobulin kappa J region
1012	ENSG00000101935	2092.86	1.19225	0.108276	11.0112	3.37e-28	4.51e-27	9949	AMMECR1	X	110194186	110440318	-1	protein_coding	AMMECR nuclear protein 1
1013	ENSG00000112796	67.2918	4.80942	0.436829	11.0099	3.43e-28	4.58e-27	59084	ENPP5	6	46159185	46170980	-1	protein_coding	ectonucleotide pyrophosphatase/phosphodiesterase family member 5
1014	ENSG00000140832	587.067	1.19686	0.108821	10.9984	3.89e-28	5.19e-27	91862	MARVELD3	16	71626161	71642114	1	protein_coding	MARVEL domain containing 3
1015	ENSG00000175592	1208.59	-3.07381	0.279651	-10.9916	4.19e-28	5.59e-27	8061	FOSL1	11	65892049	65900573	-1	protein_coding	FOS like 1, AP-1 transcription factor subunit
1016	ENSG00000101443	133.06	-2.43338	0.221495	-10.9862	4.45e-28	5.93e-27	10406	WFDC2	20	45469753	45481532	1	protein_coding	WAP four-disulfide core domain 2
1017	ENSG00000135678	293.635	9.30034	0.846654	10.9848	4.52e-28	6.02e-27	1368	CPM	12	68842197	68971570	-1	protein_coding	carboxypeptidase M
1018	ENSG00000132394	511.454	-1.46039	0.132948	-10.9846	4.53e-28	6.02e-27	60678	EEFSEC	3	128153481	128408646	1	protein_coding	eukaryotic elongation factor, selenocysteine-tRNA specific
1019	ENSG00000125484	3537.26	-0.890361	0.0810946	-10.9793	4.81e-28	6.38e-27	9329	GTF3C4	9	132670035	132694953	1	protein_coding	general transcription factor IIIC subunit 4
1020	ENSG00000153944	1692.01	0.911558	0.0830261	10.9792	4.81e-28	6.39e-27	124540	MSI2	17	57255851	57684689	1	protein_coding	musashi RNA binding protein 2
1021	ENSG00000089127	615.606	1.91817	0.174753	10.9765	4.96e-28	6.57e-27	4938	OAS1	12	112905856	112933219	1	protein_coding	2'-5'-oligoadenylate synthetase 1
1022	ENSG00000082213	1007.37	1.20762	0.110029	10.9755	5.01e-28	6.64e-27	55322	C5orf22	5	31532287	31555053	1	protein_coding	chromosome 5 open reading frame 22
1023	ENSG00000116679	3027.43	-1.02823	0.0936951	-10.9742	5.08e-28	6.73e-27	10625	IVNS1ABP	1	185296388	185317273	-1	protein_coding	influenza virus NS1A binding protein
1024	ENSG00000133275	1583.75	-1.12857	0.102912	-10.9664	5.54e-28	7.33e-27	1455	CSNK1G2	19	1941172	1981338	1	protein_coding	casein kinase 1 gamma 2
1025	ENSG00000086065	1664.75	1.4726	0.134344	10.9614	5.86e-28	7.74e-27	51510	CHMP5	9	33264879	33282070	1	protein_coding	charged multivesicular body protein 5
1026	ENSG00000130881	85.7299	6.08291	0.55505	10.9592	6e-28	7.92e-27	4037	LRP3	19	33177603	33208864	1	protein_coding	LDL receptor related protein 3
1027	ENSG00000196507	327.363	-1.50579	0.137418	-10.9577	6.1e-28	8.04e-27	85012	TCEAL3	X	103607451	103629690	1	protein_coding	transcription elongation factor A like 3
1028	ENSG00000172059	409.422	1.70918	0.156047	10.953	6.43e-28	8.47e-27	8462	KLF11	2	10042849	10054836	1	protein_coding	KLF transcription factor 11
1029	ENSG00000168234	550.009	-1.28755	0.117568	-10.9515	6.54e-28	8.6e-27	125488	TTC39C	18	23992773	24135610	1	protein_coding	tetratricopeptide repeat domain 39C
1030	ENSG00000104368	185.376	1.85775	0.169652	10.9503	6.62e-28	8.7e-27	5327	PLAT	8	42174718	42207709	-1	protein_coding	plasminogen activator, tissue type
1031	ENSG00000176658	1437.84	-1.24789	0.114037	-10.9429	7.19e-28	9.44e-27	4642	MYO1D	17	32492522	32877177	-1	protein_coding	myosin ID
1032	ENSG00000134461	186.907	-2.36782	0.216448	-10.9395	7.46e-28	9.79e-27	54522	ANKRD16	10	5861616	5889906	-1	protein_coding	ankyrin repeat domain 16
1033	ENSG00000158201	784.943	-1.19001	0.108786	-10.9391	7.5e-28	9.82e-27	171586	ABHD3	18	21650901	21704780	-1	protein_coding	abhydrolase domain containing 3, phospholipase
1034	ENSG00000116096	622.595	-1.27964	0.116992	-10.9379	7.6e-28	9.94e-27	6697	SPR	2	72887382	72892158	1	protein_coding	sepiapterin reductase
1035	ENSG00000131016	619.632	-1.35906	0.124284	-10.9351	7.83e-28	1.02e-26	9590	AKAP12	6	151239967	151358559	1	protein_coding	A-kinase anchoring protein 12
1036	ENSG00000179010	6557.09	1.06853	0.0977226	10.9344	7.9e-28	1.03e-26	93621	MRFAP1	4	6640091	6642729	1	protein_coding	Morf4 family associated protein 1
1037	ENSG00000213445	600.043	1.17867	0.107828	10.931	8.2e-28	1.07e-26	6494	SIPA1	11	65638101	65650918	1	protein_coding	signal-induced proliferation-associated 1
1038	ENSG00000171097	402.868	-1.54582	0.141565	-10.9195	9.3e-28	1.21e-26	883	KYAT1	9	128832942	128882494	-1	protein_coding	kynurenine aminotransferase 1
1039	ENSG00000105778	1398.28	-0.990099	0.0906801	-10.9186	9.39e-28	1.22e-26	23080	AVL9	7	32495426	32588726	1	protein_coding	AVL9 cell migration associated
1040	ENSG00000010030	67.6186	3.80202	0.348461	10.9109	1.02e-27	1.33e-26	51513	ETV7	6	36354091	36387800	-1	protein_coding	ETS variant transcription factor 7
1041	ENSG00000170561	2614.18	1.48321	0.135956	10.9095	1.04e-27	1.35e-26	153572	IRX2	5	2745845	2751677	-1	protein_coding	iroquois homeobox 2
1042	ENSG00000125107	12338.5	0.905129	0.0830023	10.9049	1.09e-27	1.42e-26	23019	CNOT1	16	58519951	58629885	-1	protein_coding	CCR4-NOT transcription complex subunit 1
1043	ENSG00000147065	12405.2	-0.821217	0.0753519	-10.8984	1.17e-27	1.52e-26	4478	MSN	X	65588377	65741931	1	protein_coding	moesin
1044	ENSG00000107566	2592.82	-0.845903	0.0776469	-10.8942	1.23e-27	1.59e-26	10613	ERLIN1	10	100150094	100186033	-1	protein_coding	ER lipid raft associated 1
1045	ENSG00000153993	564.364	-2.53204	0.232473	-10.8918	1.26e-27	1.63e-26	223117	SEMA3D	7	84995553	85187056	-1	protein_coding	semaphorin 3D
1046	ENSG00000174371	1368.32	-1.22353	0.112341	-10.8912	1.27e-27	1.64e-26	9156	EXO1	1	241847967	241895148	1	protein_coding	exonuclease 1
1047	ENSG00000106701	243.85	-1.73963	0.15975	-10.8897	1.29e-27	1.67e-26	83856	FSD1L	9	105447796	105552433	1	protein_coding	fibronectin type III and SPRY domain containing 1 like
1048	ENSG00000185909	100.009	6.73031	0.618137	10.8881	1.31e-27	1.7e-26	200942	KLHDC8B	3	49171598	49176486	1	protein_coding	kelch domain containing 8B
1049	ENSG00000122644	942.689	1.51918	0.139553	10.8861	1.34e-27	1.73e-26	10124	ARL4A	7	12686856	12690958	1	protein_coding	ADP ribosylation factor like GTPase 4A
1050	ENSG00000115267	511.699	2.07457	0.190649	10.8816	1.41e-27	1.82e-26	64135	IFIH1	2	162267074	162318684	-1	protein_coding	interferon induced with helicase C domain 1
1051	ENSG00000165801	682.618	-1.26397	0.116185	-10.879	1.45e-27	1.87e-26	55701	ARHGEF40	14	21070273	21090248	1	protein_coding	Rho guanine nucleotide exchange factor 40
1052	ENSG00000149476	969.611	-1.20063	0.110381	-10.8771	1.48e-27	1.91e-26	26007	TKFC	11	61333220	61353295	1	protein_coding	triokinase and FMN cyclase
1053	ENSG00000076944	461.009	-1.65149	0.151915	-10.8712	1.58e-27	2.03e-26	6813	STXBP2	19	7636772	7647873	1	protein_coding	syntaxin binding protein 2
1054	ENSG00000144476	870.269	1.28745	0.118457	10.8684	1.63e-27	2.09e-26	57007	ACKR3	2	236567787	236582354	1	protein_coding	atypical chemokine receptor 3
1055	ENSG00000124813	313.821	-2.00019	0.184076	-10.8661	1.67e-27	2.14e-26	860	RUNX2	6	45328157	45664349	1	protein_coding	RUNX family transcription factor 2
1056	ENSG00000176046	263.084	2.31954	0.213564	10.8611	1.77e-27	2.26e-26	26471	NUPR1	16	28532708	28539008	-1	protein_coding	nuclear protein 1, transcriptional regulator
1057	ENSG00000128298	231.329	2.14882	0.197914	10.8574	1.84e-27	2.36e-26	80115	BAIAP2L2	22	38084652	38111015	-1	protein_coding	BAR/IMD domain containing adaptor protein 2 like 2
1058	ENSG00000170017	4835.37	-1.31343	0.121013	-10.8537	1.92e-27	2.45e-26	214	ALCAM	3	105366909	105576900	1	protein_coding	activated leukocyte cell adhesion molecule
1059	ENSG00000111424	1383.38	-1.99676	0.184067	-10.8481	2.04e-27	2.6e-26	7421	VDR	12	47841537	47943048	-1	protein_coding	vitamin D receptor
1060	ENSG00000160191	131.402	2.51438	0.23211	10.8327	2.41e-27	3.07e-26	5152	PDE9A	21	42653621	42775509	1	protein_coding	phosphodiesterase 9A
1061	ENSG00000250479	951.948	-1.46703	0.135561	-10.8219	2.71e-27	3.46e-26	400916	CHCHD10	22	23765834	23767972	-1	protein_coding	coiled-coil-helix-coiled-coil-helix domain containing 10
1062	ENSG00000129128	3407	0.870585	0.0804473	10.8218	2.71e-27	3.46e-26	60559	SPCS3	4	176319966	176332245	1	protein_coding	signal peptidase complex subunit 3
1063	ENSG00000116285	2944.66	1.37406	0.127015	10.8181	2.83e-27	3.6e-26	54206	ERRFI1	1	8004404	8026309	-1	protein_coding	ERBB receptor feedback inhibitor 1
1064	ENSG00000130592	76.4776	4.47204	0.413448	10.8165	2.88e-27	3.66e-26	4046	LSP1	11	1850904	1892267	1	protein_coding	lymphocyte specific protein 1
1065	ENSG00000184489	114.791	2.40498	0.222392	10.8141	2.95e-27	3.75e-26	11156	PTP4A3	8	141391995	141432454	1	protein_coding	protein tyrosine phosphatase 4A3
1066	ENSG00000099204	5847.3	-0.881646	0.0815736	-10.808	3.16e-27	4.01e-26	3983	ABLIM1	10	114431112	114768061	-1	protein_coding	actin binding LIM protein 1
1067	ENSG00000176771	141.771	2.43118	0.224945	10.8079	3.16e-27	4.01e-26	344148	NCKAP5	2	132671788	133568463	-1	protein_coding	NCK associated protein 5
1068	ENSG00000107959	2171.34	-0.9229	0.085444	-10.8012	3.4e-27	4.3e-26	10531	PITRM1	10	3137728	3172841	-1	protein_coding	pitrilysin metallopeptidase 1
1069	ENSG00000117228	274.349	2.03859	0.188848	10.7948	3.64e-27	4.6e-26	2633	GBP1	1	89051882	89065360	-1	protein_coding	guanylate binding protein 1
1070	ENSG00000124507	66.4654	4.14598	0.384067	10.7949	3.64e-27	4.6e-26	29993	PACSIN1	6	34466061	34535229	1	protein_coding	protein kinase C and casein kinase substrate in neurons 1
1071	ENSG00000139508	66.3256	4.34565	0.402582	10.7944	3.66e-27	4.62e-26	283537	SLC46A3	13	28700064	28718970	-1	protein_coding	solute carrier family 46 member 3
1072	ENSG00000186523	100.343	-3.15614	0.29249	-10.7906	3.81e-27	4.81e-26	85002	FAM86B1	8	12182096	12194133	-1	protein_coding	family with sequence similarity 86 member B1
1073	ENSG00000008083	1017.9	1.06355	0.0986452	10.7815	4.21e-27	5.31e-26	3720	JARID2	6	15246069	15522042	1	protein_coding	jumonji and AT-rich interaction domain containing 2
1074	ENSG00000100994	10891	-0.924148	0.085783	-10.7731	4.61e-27	5.81e-26	5834	PYGB	20	25248085	25298012	1	protein_coding	glycogen phosphorylase B
1075	ENSG00000076513	2331.88	0.929442	0.0862889	10.7713	4.7e-27	5.92e-26	88455	ANKRD13A	12	109999186	110039763	1	protein_coding	ankyrin repeat domain 13A
1076	ENSG00000117480	248.491	-1.69086	0.15698	-10.7712	4.71e-27	5.92e-26	2166	FAAH	1	46394317	46413848	1	protein_coding	fatty acid amide hydrolase
1077	ENSG00000165102	1207.64	-1.30994	0.12164	-10.7689	4.83e-27	6.07e-26	138050	HGSNAT	8	43140464	43202855	1	protein_coding	heparan-alpha-glucosaminide N-acetyltransferase
1078	ENSG00000132002	6207.42	0.839867	0.0780046	10.7669	4.93e-27	6.19e-26	3337	DNAJB1	19	14514769	14560391	-1	protein_coding	DnaJ heat shock protein family (Hsp40) member B1
1079	ENSG00000111885	89.8436	-3.69035	0.342796	-10.7654	5.01e-27	6.29e-26	4121	MAN1A1	6	119177205	119349761	-1	protein_coding	mannosidase alpha class 1A member 1
1080	ENSG00000102098	204.178	1.89224	0.175794	10.7639	5.1e-27	6.39e-26	10389	SCML2	X	18239313	18354688	-1	protein_coding	Scm polycomb group protein like 2
1081	ENSG00000114698	96.3068	-2.74607	0.255318	-10.7555	5.58e-27	6.99e-26	57088	PLSCR4	3	146192335	146251179	-1	protein_coding	phospholipid scramblase 4
1082	ENSG00000130768	101.382	2.54075	0.236285	10.7529	5.74e-27	7.18e-26	27293	SMPDL3B	1	27935000	27959157	1	protein_coding	sphingomyelin phosphodiesterase acid like 3B
1083	ENSG00000185869	158.061	2.85283	0.265754	10.7349	6.98e-27	8.73e-26	374899	ZNF829	19	36888124	36916291	-1	protein_coding	zinc finger protein 829
1084	ENSG00000171223	2052.49	1.00832	0.0940391	10.7223	8e-27	9.99e-26	3726	JUNB	19	12791486	12793315	1	protein_coding	JunB proto-oncogene, AP-1 transcription factor subunit
1085	ENSG00000137266	765.878	1.73095	0.161566	10.7136	8.79e-27	1.1e-25	63027	SLC22A23	6	3268962	3457050	-1	protein_coding	solute carrier family 22 member 23
1086	ENSG00000113583	2135.32	1.00839	0.0941317	10.7126	8.88e-27	1.11e-25	56951	C5orf15	5	133955510	133968674	-1	protein_coding	chromosome 5 open reading frame 15
1087	ENSG00000136279	3530.38	-1.02228	0.0954475	-10.7104	9.1e-27	1.13e-25	28988	DBNL	7	44044640	44069456	1	protein_coding	drebrin like
1088	ENSG00000129250	4989.28	-1.55803	0.145474	-10.71	9.13e-27	1.14e-25	10749	KIF1C	17	4997950	5028401	1	protein_coding	kinesin family member 1C
1089	ENSG00000012817	562.048	12.6768	1.18394	10.7073	9.4e-27	1.17e-25	8284	KDM5D	Y	19703865	19744939	-1	protein_coding	lysine demethylase 5D
1090	ENSG00000119397	1975.64	-1.54881	0.144659	-10.7066	9.47e-27	1.18e-25	11064	CNTRL	9	121074660	121177729	1	protein_coding	centriolin
1091	ENSG00000119917	607.807	1.55478	0.145242	10.7048	9.67e-27	1.2e-25	3437	IFIT3	10	89327307	89377473	1	protein_coding	interferon induced protein with tetratricopeptide repeats 3
1092	ENSG00000164125	134.694	2.89343	0.270303	10.7044	9.71e-27	1.2e-25	51313	GASK1B	4	158124474	158173318	-1	protein_coding	golgi associated kinase 1B
1093	ENSG00000167315	201.772	2.67265	0.24972	10.7026	9.9e-27	1.23e-25	10449	ACAA2	18	49782164	49813953	-1	protein_coding	acetyl-CoA acyltransferase 2
1094	ENSG00000168447	80.7905	4.83084	0.452315	10.6802	1.26e-26	1.56e-25	6338	SCNN1B	16	23278231	23381294	1	protein_coding	sodium channel epithelial 1 subunit beta
1095	ENSG00000103966	2176.4	-0.919495	0.086227	-10.6637	1.51e-26	1.86e-25	30844	EHD4	15	41895933	41972557	-1	protein_coding	EH domain containing 4
1096	ENSG00000178222	628.654	10.9838	1.0301	10.6629	1.52e-26	1.88e-25	285498	RNF212	4	1056250	1113564	-1	protein_coding	ring finger protein 212
1097	ENSG00000117525	5887.34	-1.90019	0.178213	-10.6625	1.52e-26	1.88e-25	2152	F3	1	94529173	94541759	-1	protein_coding	coagulation factor III, tissue factor
1098	ENSG00000095321	130.599	-2.51618	0.236119	-10.6564	1.63e-26	2.01e-25	1384	CRAT	9	129094142	129111189	-1	protein_coding	carnitine O-acetyltransferase
1099	ENSG00000196705	1095.68	1.26112	0.118361	10.6549	1.65e-26	2.04e-25	170959	ZNF431	19	21142024	21196053	1	protein_coding	zinc finger protein 431
1100	ENSG00000172936	624.09	-1.11253	0.104462	-10.6501	1.74e-26	2.14e-25	4615	MYD88	3	38138478	38143024	1	protein_coding	MYD88 innate immune signal transduction adaptor
1101	ENSG00000105976	3730.42	-0.805994	0.0756837	-10.6495	1.75e-26	2.15e-25	4233	MET	7	116672196	116798377	1	protein_coding	MET proto-oncogene, receptor tyrosine kinase
1102	ENSG00000136816	1042.86	-1.02446	0.0962806	-10.6404	1.93e-26	2.37e-25	27348	TOR1B	9	129803157	129811281	1	protein_coding	torsin family 1 member B
1103	ENSG00000141664	588.465	-1.24994	0.117573	-10.6311	2.14e-26	2.62e-25	54877	ZCCHC2	18	62523025	62587709	1	protein_coding	zinc finger CCHC-type containing 2
1104	ENSG00000185728	3430.9	0.800128	0.0753044	10.6252	2.27e-26	2.79e-25	253943	YTHDF3	8	63168553	63212786	1	protein_coding	YTH N6-methyladenosine RNA binding protein 3
1105	ENSG00000128849	69.3879	5.31355	0.500415	10.6183	2.45e-26	3e-25	84952	CGNL1	15	57375967	57550717	1	protein_coding	cingulin like 1
1106	ENSG00000177096	164.712	2.01812	0.190076	10.6174	2.47e-26	3.02e-25	150368	PHETA2	22	42074248	42079438	1	protein_coding	PH domain containing endocytic trafficking adaptor 2
1107	ENSG00000075426	5645.75	1.40226	0.13211	10.6143	2.56e-26	3.12e-25	2355	FOSL2	2	28392448	28417317	1	protein_coding	FOS like 2, AP-1 transcription factor subunit
1108	ENSG00000152642	347.006	-1.57121	0.14803	-10.6141	2.56e-26	3.13e-25	23171	GPD1L	3	32105689	32168709	1	protein_coding	glycerol-3-phosphate dehydrogenase 1 like
1109	ENSG00000197948	363.16	1.44647	0.136321	10.6107	2.66e-26	3.24e-25	89848	FCHSD1	5	141639302	141651418	-1	protein_coding	FCH and double SH3 domains 1
1110	ENSG00000149927	137.275	3.35298	0.316058	10.6087	2.71e-26	3.31e-25	8448	DOC2A	16	30005514	30023270	-1	protein_coding	double C2 domain alpha
1111	ENSG00000136478	2282.25	1.00666	0.0949334	10.6039	2.86e-26	3.48e-25	55852	TEX2	17	64147227	64263260	-1	protein_coding	testis expressed 2
1112	ENSG00000137440	12337	-1.53304	0.144778	-10.5889	3.35e-26	4.08e-25	9982	FGFBP1	4	15935577	15938740	-1	protein_coding	fibroblast growth factor binding protein 1
1113	ENSG00000174485	846.952	-1.01912	0.0962789	-10.5851	3.49e-26	4.25e-25	10260	DENND4A	15	65658046	65792293	-1	protein_coding	DENN domain containing 4A
1114	ENSG00000155090	1253.74	1.31538	0.124271	10.5847	3.51e-26	4.26e-25	7071	KLF10	8	102648784	102655725	-1	protein_coding	KLF transcription factor 10
1115	ENSG00000120694	6269.31	0.419746	0.101158	4.14939	3.33e-05	8.32e-05	3306	HSPA2	13	31134973	31162388	-1	protein_coding	heat shock protein family H (Hsp110) member 1
1116	ENSG00000102854	202.976	2.35948	0.22315	10.5735	3.95e-26	4.79e-25	10232	MSLN	16	760734	768865	1	protein_coding	mesothelin
1117	ENSG00000135838	226.984	1.92341	0.181925	10.5726	3.99e-26	4.83e-25	80896	NPL	1	182789293	182830384	1	protein_coding	N-acetylneuraminate pyruvate lyase
1118	ENSG00000179431	1149.17	-1.44131	0.136352	-10.5705	4.08e-26	4.94e-25	24147	FJX1	11	35618460	35620865	1	protein_coding	four-jointed box kinase 1
1119	ENSG00000136811	2404.25	-1.21386	0.114855	-10.5686	4.17e-26	5.03e-25	4957	ODF2	9	128455186	128501292	1	protein_coding	outer dense fiber of sperm tails 2
1120	ENSG00000144645	1174.52	-0.926166	0.087656	-10.5659	4.29e-26	5.17e-25	114884	OSBPL10	3	31657912	32077580	-1	protein_coding	oxysterol binding protein like 10
1121	ENSG00000158023	305.49	1.87579	0.177567	10.5638	4.38e-26	5.28e-25	144406	CFAP251	12	121918592	122003927	1	protein_coding	cilia and flagella associated protein 251
1122	ENSG00000141759	1377.19	-1.15914	0.109731	-10.5634	4.4e-26	5.3e-25	10907	TXNL4A	18	79970813	80033949	-1	protein_coding	thioredoxin like 4A
1123	ENSG00000122694	64.0073	5.06225	0.479488	10.5576	4.68e-26	5.63e-25	152007	GLIPR2	9	36136536	36163913	1	protein_coding	GLI pathogenesis related 2
1124	ENSG00000184635	110.499	3.37975	0.320169	10.5561	4.76e-26	5.72e-25	81931	ZNF93	19	19900913	19963464	1	protein_coding	zinc finger protein 93
1125	ENSG00000124299	613.739	1.54726	0.146686	10.5481	5.18e-26	6.22e-25	5184	PEPD	19	33386950	33521823	-1	protein_coding	peptidase D
1126	ENSG00000156463	1105.71	-1.6114	0.152798	-10.546	5.3e-26	6.36e-25	153769	SH3RF2	5	145936578	146081791	1	protein_coding	SH3 domain containing ring finger 2
1127	ENSG00000085276	317.589	-1.52381	0.1445	-10.5454	5.34e-26	6.4e-25	2122	MECOM	3	169083499	169663775	-1	protein_coding	MDS1 and EVI1 complex locus
1128	ENSG00000167110	2668.64	-0.864213	0.0819604	-10.5443	5.4e-26	6.47e-25	2801	GOLGA2	9	128255829	128276026	-1	protein_coding	golgin A2
1129	ENSG00000234745	1092.34	1.43325	0.135956	10.542	5.53e-26	6.62e-25	3106	HLA-B	6	31353872	31367067	-1	protein_coding	major histocompatibility complex, class I, B
1130	ENSG00000052126	925.751	-1.18957	0.11294	-10.5328	6.1e-26	7.29e-25	54477	PLEKHA5	12	19129669	19376400	1	protein_coding	pleckstrin homology domain containing A5
1131	ENSG00000125945	1085.58	1.34942	0.128129	10.5317	6.17e-26	7.37e-25	80818	ZNF436	1	23359448	23369836	-1	protein_coding	zinc finger protein 436
1132	ENSG00000100558	1206.41	-1.25572	0.119388	-10.518	7.14e-26	8.52e-25	26499	PLEK2	14	67386984	67412167	-1	protein_coding	pleckstrin 2
1133	ENSG00000137942	1393.93	1.16916	0.11119	10.515	7.37e-26	8.78e-25	54874	FNBP1L	1	93448118	93554661	1	protein_coding	formin binding protein 1 like
1134	ENSG00000172270	8519.66	-0.872765	0.0830567	-10.5081	7.93e-26	9.45e-25	682	BSG	19	571277	583494	1	protein_coding	basigin (Ok blood group)
1135	ENSG00000185344	742.436	-1.1403	0.108526	-10.5072	8.01e-26	9.53e-25	23545	ATP6V0A2	12	123712353	123761755	1	protein_coding	ATPase H+ transporting V0 subunit a2
1136	ENSG00000113368	5855.67	0.905868	0.0862465	10.5032	8.35e-26	9.92e-25	4001	LMNB1	5	126776623	126837020	1	protein_coding	lamin B1
1137	ENSG00000165512	234.116	1.86442	0.177508	10.5033	8.34e-26	9.92e-25	7570	ZNF22	10	45000923	45005326	1	protein_coding	zinc finger protein 22
1138	ENSG00000123130	1252.22	-1.12183	0.106849	-10.4992	8.71e-26	1.03e-24	23597	ACOT9	X	23701055	23766475	-1	protein_coding	acyl-CoA thioesterase 9
1139	ENSG00000175155	130.185	2.86949	0.273404	10.4954	9.07e-26	1.08e-24	388403	YPEL2	17	59331655	59401729	1	protein_coding	yippee like 2
1140	ENSG00000196967	156.272	1.9223	0.183193	10.4933	9.27e-26	1.1e-24	199704	ZNF585A	19	37106734	37172741	-1	protein_coding	zinc finger protein 585A
1141	ENSG00000109381	814.812	1.11087	0.105902	10.4896	9.65e-26	1.14e-24	1998	ELF2	4	139028112	139177218	-1	protein_coding	E74 like ETS transcription factor 2
1142	ENSG00000265107	102.284	3.65939	0.348861	10.4895	9.65e-26	1.14e-24	2702	GJA5	1	147756199	147773362	-1	protein_coding	gap junction protein alpha 5
1143	ENSG00000027869	76.2568	3.41939	0.32616	10.4838	1.03e-25	1.21e-24	9047	SH2D2A	1	156806243	156816848	-1	protein_coding	SH2 domain containing 2A
1144	ENSG00000122140	1826.44	-0.856216	0.0816964	-10.4805	1.06e-25	1.25e-24	51116	MRPS2	9	135499984	135504673	1	protein_coding	mitochondrial ribosomal protein S2
1145	ENSG00000169213	89.3201	6.57081	0.627052	10.4789	1.08e-25	1.27e-24	5865	RAB3B	1	51907956	51990700	-1	protein_coding	RAB3B, member RAS oncogene family
1146	ENSG00000138821	251.484	2.26247	0.215938	10.4774	1.1e-25	1.29e-24	64116	SLC39A8	4	102251080	102431258	-1	protein_coding	solute carrier family 39 member 8
1147	ENSG00000128602	1019.69	-1.08159	0.103252	-10.4753	1.12e-25	1.32e-24	6608	SMO	7	129188633	129213545	1	protein_coding	smoothened, frizzled class receptor
1148	ENSG00000128512	163.37	-2.15611	0.205903	-10.4715	1.17e-25	1.37e-24	9732	DOCK4	7	111726110	112206407	-1	protein_coding	dedicator of cytokinesis 4
1149	ENSG00000162599	1104.59	1.07257	0.102489	10.4652	1.25e-25	1.47e-24	4774	NFIA	1	60865259	61462788	1	protein_coding	nuclear factor I A
1150	ENSG00000134215	1416.72	1.53821	0.146995	10.4644	1.26e-25	1.48e-24	10451	VAV3	1	107571161	107965180	-1	protein_coding	vav guanine nucleotide exchange factor 3
1151	ENSG00000137055	1425.63	1.14238	0.109178	10.4634	1.27e-25	1.49e-24	9373	PLAA	9	26903372	26947242	-1	protein_coding	phospholipase A2 activating protein
1152	ENSG00000166938	1364.2	-0.974739	0.0931598	-10.4631	1.28e-25	1.5e-24	115752	DIS3L	15	66293217	66333898	1	protein_coding	DIS3 like exosome 3'-5' exoribonuclease
1153	ENSG00000179820	566.176	-1.82145	0.174106	-10.4617	1.29e-25	1.52e-24	91663	MYADM	19	53864763	53876435	1	protein_coding	myeloid associated differentiation marker
1154	ENSG00000105835	2412.23	-0.982749	0.0939465	-10.4607	1.31e-25	1.53e-24	10135	NAMPT	7	106248298	106285966	-1	protein_coding	nicotinamide phosphoribosyltransferase
1155	ENSG00000184574	470.803	-1.58851	0.152085	-10.4449	1.55e-25	1.81e-24	57121	LPAR5	12	6618835	6635960	-1	protein_coding	lysophosphatidic acid receptor 5
1156	ENSG00000036672	106.864	4.72179	0.452287	10.4398	1.63e-25	1.91e-24	9099	USP2	11	119355215	119381711	-1	protein_coding	ubiquitin specific peptidase 2
1157	ENSG00000159166	4719.03	-0.888559	0.0851581	-10.4342	1.73e-25	2.02e-24	3898	LAD1	1	201380833	201399915	-1	protein_coding	ladinin 1
1158	ENSG00000127946	1016.7	-1.35977	0.130378	-10.4294	1.82e-25	2.12e-24	3092	HIP1	7	75533298	75738962	-1	protein_coding	huntingtin interacting protein 1
1159	ENSG00000106049	1461.96	-1.04968	0.100783	-10.4153	2.11e-25	2.46e-24	11112	HIBADH	7	27525442	27662883	-1	protein_coding	3-hydroxyisobutyrate dehydrogenase
1160	ENSG00000100625	775.357	-1.01969	0.0979083	-10.4147	2.12e-25	2.47e-24	51804	SIX4	14	60709539	60724351	-1	protein_coding	SIX homeobox 4
1161	ENSG00000136379	793.306	-1.34725	0.129396	-10.4119	2.19e-25	2.55e-24	58489	ABHD17C	15	80679684	80755621	1	protein_coding	abhydrolase domain containing 17C, depalmitoylase
1162	ENSG00000197635	65.1749	4.41051	0.423681	10.41	2.23e-25	2.6e-24	1803	DPP4	2	161992245	162074394	-1	protein_coding	dipeptidyl peptidase 4
1163	ENSG00000186205	442.247	12.3304	1.18491	10.4063	2.32e-25	2.7e-24	64757	MTARC1	1	220786352	220819659	1	protein_coding	mitochondrial amidoxime reducing component 1
1164	ENSG00000108846	1824.68	-2.43756	0.234312	-10.403	2.4e-25	2.79e-24	8714	ABCC3	17	50634777	50692253	1	protein_coding	ATP binding cassette subfamily C member 3
1165	ENSG00000144843	56.2817	4.43756	0.426728	10.399	2.5e-25	2.9e-24	141	ADPRH	3	119579268	119589945	1	protein_coding	ADP-ribosylarginine hydrolase
1166	ENSG00000130517	318.219	2.59641	0.249685	10.3987	2.51e-25	2.91e-24	54858	PGPEP1	19	18340598	18369950	1	protein_coding	pyroglutamyl-peptidase I
1167	ENSG00000173040	149.279	-2.25998	0.217359	-10.3975	2.55e-25	2.95e-24	132884	EVC2	4	5542772	5709548	-1	protein_coding	EvC ciliary complex subunit 2
1168	ENSG00000010295	83.9078	3.62749	0.34901	10.3936	2.65e-25	3.07e-24	25900	IFFO1	12	6538961	6556073	-1	protein_coding	intermediate filament family orphan 1
1169	ENSG00000139289	2000.24	-1.41071	0.135738	-10.3929	2.67e-25	3.09e-24	22822	PHLDA1	12	76025447	76031776	-1	protein_coding	pleckstrin homology like domain family A member 1
1170	ENSG00000010318	160.385	-2.40301	0.231285	-10.3898	2.76e-25	3.19e-24	51533	PHF7	3	52410660	52423641	1	protein_coding	PHD finger protein 7
1171	ENSG00000177842	65.1373	3.64071	0.350572	10.385	2.9e-25	3.35e-24	253639	ZNF620	3	40477131	40518736	1	protein_coding	zinc finger protein 620
1172	ENSG00000112039	722.987	1.04751	0.100932	10.3784	3.11e-25	3.59e-24	2178	FANCE	6	35452338	35467104	1	protein_coding	FA complementation group E
1173	ENSG00000074657	1602.97	-1.09059	0.105155	-10.3712	3.35e-25	3.86e-24	55205	ZNF532	18	58862600	58986480	1	protein_coding	zinc finger protein 532
1174	ENSG00000184979	207.055	1.92108	0.185237	10.3709	3.36e-25	3.87e-24	11274	USP18	22	18150118	18177397	1	protein_coding	ubiquitin specific peptidase 18
1175	ENSG00000047634	679.786	-1.33962	0.129247	-10.3648	3.58e-25	4.12e-24	6322	SCML1	X	17737449	17754988	1	protein_coding	Scm polycomb group protein like 1
1176	ENSG00000153786	2988.94	1.00919	0.0974361	10.3575	3.87e-25	4.45e-24	55625	ZDHHC7	16	84974175	85011535	-1	protein_coding	zinc finger DHHC-type palmitoyltransferase 7
1177	ENSG00000148498	1497.57	-0.907896	0.0876623	-10.3567	3.9e-25	4.48e-24	56288	PARD3	10	34109560	34815325	-1	protein_coding	par-3 family cell polarity regulator
1178	ENSG00000206418	825.948	1.16445	0.112561	10.345	4.41e-25	5.05e-24	201475	RAB12	18	8609437	8639383	1	protein_coding	RAB12, member RAS oncogene family
1179	ENSG00000170525	1132.17	-1.4629	0.141423	-10.3442	4.45e-25	5.1e-24	5209	PFKFB3	10	6144934	6254644	1	protein_coding	6-phosphofructo-2-kinase/fructose-2,6-biphosphatase 3
1180	ENSG00000185885	202.972	-2.44633	0.236688	-10.3357	4.86e-25	5.56e-24	8519	IFITM1	11	310041	315272	1	protein_coding	interferon induced transmembrane protein 1
1181	ENSG00000113569	4117.49	0.929645	0.0900201	10.3271	5.31e-25	6.08e-24	9631	NUP155	5	37288137	37371106	-1	protein_coding	nucleoporin 155
1182	ENSG00000162734	3393.64	-0.959755	0.0929741	-10.3228	5.56e-25	6.35e-24	8682	PEA15	1	160205380	160215376	1	protein_coding	proliferation and apoptosis adaptor protein 15
1183	ENSG00000234284	88.5517	2.97259	0.287985	10.3221	5.6e-25	6.4e-24	345462	ZNF879	5	179023804	179035064	1	protein_coding	zinc finger protein 879
1184	ENSG00000133318	3928.5	0.839505	0.0814089	10.3122	6.21e-25	7.08e-24	10313	RTN3	11	63681446	63759891	1	protein_coding	reticulon 3
1185	ENSG00000121310	587.424	2.23119	0.216388	10.3111	6.28e-25	7.16e-24	55268	ECHDC2	1	52895910	52927212	-1	protein_coding	enoyl-CoA hydratase domain containing 2
1186	ENSG00000106105	4579.78	-0.942764	0.0914507	-10.309	6.42e-25	7.31e-24	2617	GARS1	7	30580533	30634033	1	protein_coding	glycyl-tRNA synthetase 1
1187	ENSG00000116641	1439.35	-0.851931	0.0826666	-10.3056	6.65e-25	7.56e-24	85440	DOCK7	1	62454298	62688386	-1	protein_coding	dedicator of cytokinesis 7
1188	ENSG00000169991	1572.01	-1.10135	0.106895	-10.3031	6.82e-25	7.76e-24	126917	IFFO2	1	18904280	18956676	-1	protein_coding	intermediate filament family orphan 2
1189	ENSG00000156475	221.245	1.95983	0.190243	10.3017	6.92e-25	7.87e-24	5521	PPP2R2B	5	146580742	147084784	-1	protein_coding	protein phosphatase 2 regulatory subunit Bbeta
1190	ENSG00000017483	2021.87	-0.93493	0.0907766	-10.2992	7.1e-25	8.06e-24	92745	SLC38A5	X	48458537	48470260	-1	protein_coding	solute carrier family 38 member 5
1191	ENSG00000122254	464.385	-12.2191	1.18655	-10.298	7.19e-25	8.16e-24	9956	HS3ST2	16	22814162	22916338	1	protein_coding	heparan sulfate-glucosamine 3-sulfotransferase 2
1192	ENSG00000150764	351.081	1.48621	0.144385	10.2934	7.54e-25	8.55e-24	85458	DIXDC1	11	111927144	112022653	1	protein_coding	DIX domain containing 1
1193	ENSG00000101290	1715.52	-0.990105	0.0961921	-10.293	7.58e-25	8.58e-24	8760	CDS2	20	5126879	5197887	1	protein_coding	CDP-diacylglycerol synthase 2
1194	ENSG00000169169	285.507	1.88628	0.183282	10.2917	7.68e-25	8.69e-24	126129	CPT1C	19	49690898	49713731	1	protein_coding	carnitine palmitoyltransferase 1C
1195	ENSG00000130813	215.988	1.71062	0.16622	10.2913	7.71e-25	8.72e-24	55337	SHFL	19	10086122	10093252	1	protein_coding	shiftless antiviral inhibitor of ribosomal frameshifting
1196	ENSG00000111110	78.9399	2.6734	0.259813	10.2897	7.84e-25	8.86e-24	57460	PPM1H	12	62643994	62935150	-1	protein_coding	protein phosphatase, Mg2+/Mn2+ dependent 1H
1197	ENSG00000128335	622.607	1.29263	0.125629	10.2893	7.87e-25	8.89e-24	23780	APOL2	22	36226209	36239954	-1	protein_coding	apolipoprotein L2
1198	ENSG00000172159	92.0297	-2.52686	0.245684	-10.285	8.23e-25	9.29e-24	257019	FRMD3	9	83242990	83538546	-1	protein_coding	FERM domain containing 3
1199	ENSG00000099797	3983.57	1.14909	0.111763	10.2815	8.54e-25	9.62e-24	9524	TECR	19	14517085	14565980	1	protein_coding	trans-2,3-enoyl-CoA reductase
1200	ENSG00000078177	932.969	2.16003	0.210091	10.2814	8.55e-25	9.62e-24	55728	N4BP2	4	40056797	40158252	1	protein_coding	NEDD4 binding protein 2
1201	ENSG00000109390	570.832	1.36484	0.132781	10.2789	8.77e-25	9.87e-24	4717	NDUFC1	4	139266880	139302551	-1	protein_coding	NADH:ubiquinone oxidoreductase subunit C1
1202	ENSG00000182585	560.319	1.79944	0.175164	10.2729	9.34e-25	1.05e-23	255324	EPGN	4	74308470	74316789	1	protein_coding	epithelial mitogen
1203	ENSG00000143147	1074.78	-1.00972	0.0982933	-10.2725	9.37e-25	1.05e-23	23432	GPR161	1	168079542	168137667	-1	protein_coding	G protein-coupled receptor 161
1204	ENSG00000058091	701.515	1.06007	0.103199	10.2721	9.41e-25	1.06e-23	5218	CDK14	7	90466424	91210590	1	protein_coding	cyclin dependent kinase 14
1205	ENSG00000122778	632.384	-2.58736	0.252011	-10.2669	9.94e-25	1.11e-23	57670	KIAA1549	7	138831381	138981389	-1	protein_coding	KIAA1549
1206	ENSG00000173212	88.651	4.19841	0.409062	10.2635	1.03e-24	1.15e-23	126868	MAB21L3	1	116111399	116138149	1	protein_coding	mab-21 like 3
1207	ENSG00000105953	7810.61	-1.02031	0.0994316	-10.2614	1.05e-24	1.18e-23	4967	OGDH	7	44606572	44709066	1	protein_coding	oxoglutarate dehydrogenase
1208	ENSG00000187017	233.752	-2.00744	0.195788	-10.2531	1.15e-24	1.28e-23	83715	ESPN	1	6424776	6461367	1	protein_coding	espin
1209	ENSG00000235162	1416.43	-1.2736	0.124238	-10.2513	1.17e-24	1.31e-23	387882	C12orf75	12	105235290	105396097	1	protein_coding	chromosome 12 open reading frame 75
1210	ENSG00000176749	252.187	1.66563	0.162497	10.2503	1.18e-24	1.32e-23	8851	CDK5R1	17	32486993	32491253	1	protein_coding	cyclin dependent kinase 5 regulatory subunit 1
1211	ENSG00000107816	1642.65	-1.01061	0.0986323	-10.2462	1.23e-24	1.37e-23	84445	LZTS2	10	100996618	101007836	1	protein_coding	leucine zipper tumor suppressor 2
1212	ENSG00000147804	488.961	1.60628	0.156788	10.2449	1.25e-24	1.39e-23	55630	SLC39A4	8	144409742	144416844	-1	protein_coding	solute carrier family 39 member 4
1213	ENSG00000164151	3294.77	0.805712	0.0786753	10.241	1.3e-24	1.45e-23	23379	ICE1	5	5420664	5490220	1	protein_coding	interactor of little elongation complex ELL subunit 1
1214	ENSG00000104689	448.187	-1.91855	0.187367	-10.2395	1.32e-24	1.47e-23	8797	TNFRSF10A	8	23190452	23225102	-1	protein_coding	TNF receptor superfamily member 10a
1215	ENSG00000014216	15537.7	0.726982	0.0710582	10.2308	1.44e-24	1.61e-23	823	CAPN1	11	65180566	65212006	1	protein_coding	calpain 1
1216	ENSG00000102760	133.748	-2.62004	0.256123	-10.2296	1.46e-24	1.62e-23	28984	RGCC	13	41457550	41470871	1	protein_coding	regulator of cell cycle
1217	ENSG00000148459	550.766	-1.34109	0.131205	-10.2214	1.59e-24	1.77e-23	23590	PDSS1	10	26697701	26746798	1	protein_coding	decaprenyl diphosphate synthase subunit 1
1218	ENSG00000170577	83.6185	3.47518	0.340081	10.2187	1.64e-24	1.81e-23	10736	SIX2	2	45005182	45009452	-1	protein_coding	SIX homeobox 2
1219	ENSG00000254535	159.269	2.36592	0.231536	10.2184	1.64e-24	1.82e-23	132430	PABPC4L	4	134196333	134201789	-1	protein_coding	poly(A) binding protein cytoplasmic 4 like
1220	ENSG00000125651	1951.36	-0.945785	0.0925697	-10.217	1.66e-24	1.84e-23	2962	GTF2F1	19	6379572	6393981	-1	protein_coding	general transcription factor IIF subunit 1
1221	ENSG00000221869	637.241	1.2781	0.1252	10.2084	1.82e-24	2.01e-23	1052	CEBPD	8	47736913	47738164	-1	protein_coding	CCAAT enhancer binding protein delta
1222	ENSG00000110811	59.3678	4.43318	0.43458	10.2011	1.96e-24	2.17e-23	10536	P3H3	12	6828407	6839847	1	protein_coding	prolyl 3-hydroxylase 3
1223	ENSG00000197563	1171.15	-1.22388	0.120094	-10.1911	2.17e-24	2.4e-23	23556	PIGN	18	61905255	62187118	-1	protein_coding	phosphatidylinositol glycan anchor biosynthesis class N
1224	ENSG00000116962	5012.04	2.71663	0.267103	10.1707	2.68e-24	2.96e-23	4811	NID1	1	235975830	236065109	-1	protein_coding	nidogen 1
1225	ENSG00000105341	1250.53	1.16483	0.114552	10.1686	2.74e-24	3.02e-23	55101	DMAC2	19	41431318	41440717	-1	protein_coding	distal membrane arm assembly component 2
1226	ENSG00000142273	502.74	-1.62904	0.160283	-10.1635	2.88e-24	3.18e-23	23624	CBLC	19	44777869	44800652	1	protein_coding	Cbl proto-oncogene C
1227	ENSG00000167037	56.32	4.35232	0.42837	10.1602	2.98e-24	3.29e-23	129049	SGSM1	22	24806169	24927578	1	protein_coding	small G protein signaling modulator 1
1228	ENSG00000119866	263.202	-1.62959	0.160477	-10.1546	3.16e-24	3.48e-23	53335	BCL11A	2	60450520	60554467	-1	protein_coding	BAF chromatin remodeling complex subunit BCL11A
1229	ENSG00000145934	113.39	3.54017	0.348637	10.1543	3.17e-24	3.49e-23	57451	TENM2	5	166979029	168264157	1	protein_coding	teneurin transmembrane protein 2
1230	ENSG00000178826	97.7234	-2.64908	0.26103	-10.1486	3.36e-24	3.69e-23	135932	TMEM139	7	143279957	143288048	1	protein_coding	transmembrane protein 139
1231	ENSG00000136738	579.553	-1.09409	0.107834	-10.146	3.45e-24	3.79e-23	8027	STAM	10	17644151	17716824	1	protein_coding	signal transducing adaptor molecule
1232	ENSG00000186081	364403	0.97079	0.0957039	10.1437	3.54e-24	3.88e-23	3852	KRT5	12	52514575	52520530	-1	protein_coding	keratin 5
1233	ENSG00000163110	2553.6	0.792376	0.0781904	10.1339	3.91e-24	4.28e-23	10611	PDLIM5	4	94451857	94668227	1	protein_coding	PDZ and LIM domain 5
1234	ENSG00000125378	170.325	-2.71934	0.268341	-10.1339	3.91e-24	4.28e-23	652	BMP4	14	53949736	53958761	-1	protein_coding	bone morphogenetic protein 4
1235	ENSG00000103544	374.917	-1.45946	0.144053	-10.1314	4.01e-24	4.39e-23	57020	VPS35L	16	19555240	19706793	1	protein_coding	VPS35 endosomal protein sorting factor like
1236	ENSG00000136933	1172.81	-1.59502	0.157444	-10.1307	4.04e-24	4.41e-23	10244	RABEPK	9	125200542	125234161	1	protein_coding	Rab9 effector protein with kelch motifs
1237	ENSG00000131668	182.457	8.61163	0.850104	10.1301	4.06e-24	4.44e-23	56033	BARX1	9	93951627	93955355	-1	protein_coding	BARX homeobox 1
1238	ENSG00000167815	4643.24	0.705547	0.0696901	10.1241	4.32e-24	4.72e-23	7001	PRDX2	19	12796820	12801800	-1	protein_coding	peroxiredoxin 2
1239	ENSG00000154175	157.483	3.53663	0.349348	10.1235	4.35e-24	4.74e-23	25890	ABI3BP	3	100749156	100993515	-1	protein_coding	ABI family member 3 binding protein
1240	ENSG00000130203	149.611	2.3142	0.228623	10.1223	4.4e-24	4.79e-23	348	APOE	19	44905791	44909393	1	protein_coding	apolipoprotein E
1241	ENSG00000198286	444.255	-1.88483	0.186224	-10.1213	4.44e-24	4.84e-23	84433	CARD11	7	2906142	3044228	-1	protein_coding	caspase recruitment domain family member 11
1242	ENSG00000206262	108.635	2.55386	0.252384	10.1189	4.55e-24	4.95e-23	401089	FOXL2NB	3	138947217	138953990	1	protein_coding	FOXL2 neighbor
1243	ENSG00000054611	476.423	-1.20264	0.118861	-10.1181	4.59e-24	4.99e-23	25771	TBC1D22A	22	46762617	47175699	1	protein_coding	TBC1 domain family member 22A
1244	ENSG00000147471	1218.28	-1.13635	0.112367	-10.1129	4.84e-24	5.26e-23	11212	PLPBP	8	37762595	37779768	1	protein_coding	pyridoxal phosphate binding protein
1245	ENSG00000076924	981.064	-1.08204	0.107062	-10.1067	5.16e-24	5.6e-23	56949	XAB2	19	7619525	7629545	-1	protein_coding	XPA binding protein 2
1246	ENSG00000163755	730.036	-1.11428	0.11029	-10.1032	5.35e-24	5.8e-23	84343	HPS3	3	149129638	149173732	1	protein_coding	HPS3 biogenesis of lysosomal organelles complex 2 subunit 1
1247	ENSG00000171016	176.535	8.56124	0.848282	10.0924	5.97e-24	6.47e-23	26108	PYGO1	15	55538884	55588947	-1	protein_coding	pygopus family PHD finger 1
1248	ENSG00000100206	104.617	2.2896	0.226976	10.0874	6.28e-24	6.8e-23	11144	DMC1	22	38518948	38570204	-1	protein_coding	DNA meiotic recombinase 1
1249	ENSG00000187994	63.9588	4.82317	0.478151	10.0871	6.3e-24	6.81e-23	126432	RINL	19	38867830	38878275	-1	protein_coding	Ras and Rab interactor like
1250	ENSG00000183878	341.242	11.9567	1.18554	10.0855	6.41e-24	6.93e-23	7404	UTY	Y	13234577	13480673	-1	protein_coding	ubiquitously transcribed tetratricopeptide repeat containing, Y-linked
1251	ENSG00000112759	2034.27	-0.830965	0.0823979	-10.0848	6.45e-24	6.97e-23	2030	SLC29A1	6	44219553	44234142	1	protein_coding	solute carrier family 29 member 1 (Augustine blood group)
1252	ENSG00000166833	1647.94	1.75651	0.17418	10.0845	6.47e-24	6.98e-23	89797	NAV2	11	19350724	20121601	1	protein_coding	neuron navigator 2
1253	ENSG00000151718	929.921	0.969567	0.096144	10.0845	6.47e-24	6.98e-23	80014	WWC2	4	183099257	183320777	1	protein_coding	WW and C2 domain containing 2
1254	ENSG00000122692	2561.71	1.01289	0.100477	10.0808	6.72e-24	7.24e-23	55234	SMU1	9	33041765	33076674	-1	protein_coding	SMU1 DNA replication regulator and spliceosomal factor
1255	ENSG00000133398	976.509	0.955794	0.0948605	10.0758	7.07e-24	7.61e-23	84246	MED10	5	6371874	6378571	-1	protein_coding	mediator complex subunit 10
1256	ENSG00000092295	751.864	1.07303	0.106574	10.0684	7.62e-24	8.2e-23	7051	TGM1	14	24249114	24264432	-1	protein_coding	transglutaminase 1
1257	ENSG00000135124	185.04	1.6148	0.160492	10.0615	8.17e-24	8.79e-23	5025	P2RX4	12	121210065	121234106	1	protein_coding	purinergic receptor P2X 4
1258	ENSG00000169084	288.046	1.46311	0.145433	10.0604	8.27e-24	8.88e-23	207063	DHRSX	X	2219506	2502805	-1	protein_coding	dehydrogenase/reductase X-linked
1259	ENSG00000108021	3694.27	-0.82169	0.0817036	-10.057	8.56e-24	9.19e-23	54906	TASOR2	10	5684731	5763779	1	protein_coding	transcription activation suppressor family member 2
1260	ENSG00000145494	1936.79	1.28923	0.128214	10.0553	8.71e-24	9.34e-23	4726	NDUFS6	5	1801407	1816048	1	protein_coding	NADH:ubiquinone oxidoreductase subunit S6
1261	ENSG00000181035	273.926	2.25961	0.224872	10.0484	9.34e-24	1e-22	284439	SLC25A42	19	19063994	19113030	1	protein_coding	solute carrier family 25 member 42
1262	ENSG00000138696	140.393	2.16621	0.215886	10.034	1.08e-23	1.16e-22	658	BMPR1B	4	94757955	95158448	1	protein_coding	bone morphogenetic protein receptor type 1B
1263	ENSG00000067064	4003.69	-1.2764	0.12722	-10.0331	1.09e-23	1.17e-22	3422	IDI1	10	1039152	1049119	-1	protein_coding	isopentenyl-diphosphate delta isomerase 1
1264	ENSG00000116396	303.986	-2.02797	0.202172	-10.0309	1.11e-23	1.19e-22	3749	KCNC4	1	110210314	110283100	1	protein_coding	potassium voltage-gated channel subfamily C member 4
1265	ENSG00000197579	1312.8	1.51766	0.151301	10.0307	1.12e-23	1.19e-22	10210	TOPORS	9	32540544	32552586	-1	protein_coding	TOP1 binding arginine/serine rich protein, E3 ubiquitin ligase
1266	ENSG00000204335	61.9732	-3.70794	0.369837	-10.0259	1.17e-23	1.25e-22	389058	SP5	2	170715337	170718078	1	protein_coding	Sp5 transcription factor
1267	ENSG00000167653	63.3253	3.41236	0.340563	10.0198	1.25e-23	1.33e-22	8000	PSCA	8	142670308	142682725	1	protein_coding	prostate stem cell antigen
1268	ENSG00000105991	383.939	-1.37635	0.137377	-10.0188	1.26e-23	1.34e-22	3198	HOXA1	7	27092993	27096000	-1	protein_coding	homeobox A1
1269	ENSG00000156711	1413.82	1.37005	0.136891	10.0083	1.4e-23	1.49e-22	5603	MAPK13	6	36127809	36144524	1	protein_coding	mitogen-activated protein kinase 13
1270	ENSG00000157657	1348.24	-1.44081	0.143983	-10.0068	1.42e-23	1.51e-22	114991	ZNF618	9	113876282	114056593	1	protein_coding	zinc finger protein 618
1271	ENSG00000104980	1239.52	-1.00848	0.100781	-10.0066	1.43e-23	1.51e-22	10469	TIMM44	19	7926718	7943667	-1	protein_coding	translocase of inner mitochondrial membrane 44
1272	ENSG00000006468	284.086	-1.38891	0.138798	-10.0067	1.42e-23	1.51e-22	2115	ETV1	7	13891229	13991425	-1	protein_coding	ETS variant transcription factor 1
1273	ENSG00000184675	638.243	-1.06847	0.106823	-10.0023	1.49e-23	1.58e-22	139285	AMER1	X	64185117	64205708	-1	protein_coding	APC membrane recruitment protein 1
1274	ENSG00000130958	198.192	-1.60173	0.160185	-9.99925	1.54e-23	1.63e-22	11046	SLC35D2	9	96313444	96383711	-1	protein_coding	solute carrier family 35 member D2
1275	ENSG00000168769	1120.88	1.05761	0.105777	9.99847	1.55e-23	1.64e-22	54790	TET2	4	105145875	105279816	1	protein_coding	tet methylcytosine dioxygenase 2
1276	ENSG00000169891	228.145	-1.51949	0.152048	-9.99346	1.63e-23	1.72e-22	9185	REPS2	X	16946658	17153272	1	protein_coding	RALBP1 associated Eps domain containing 2
1277	ENSG00000101665	325.336	-1.55199	0.155325	-9.99192	1.65e-23	1.75e-22	4092	SMAD7	18	48919853	48950965	-1	protein_coding	SMAD family member 7
1278	ENSG00000130762	1273.32	1.2	0.120222	9.98148	1.84e-23	1.94e-22	27237	ARHGEF16	1	3454665	3481113	1	protein_coding	Rho guanine nucleotide exchange factor 16
1279	ENSG00000185090	574.811	1.7309	0.173441	9.97978	1.87e-23	1.97e-22	149175	MANEAL	1	37793847	37801137	1	protein_coding	mannosidase endo-alpha like
1280	ENSG00000065534	1126.65	-1.0866	0.108928	-9.97543	1.95e-23	2.06e-22	4638	MYLK	3	123610049	123884332	-1	protein_coding	myosin light chain kinase
1281	ENSG00000169398	4034.21	0.854305	0.0856557	9.97371	1.99e-23	2.1e-22	5747	PTK2	8	140657900	141002216	-1	protein_coding	protein tyrosine kinase 2
1282	ENSG00000163624	1509.82	1.10995	0.111299	9.97272	2.01e-23	2.11e-22	1040	CDS1	4	84583127	84651334	1	protein_coding	CDP-diacylglycerol synthase 1
1283	ENSG00000186716	3327.49	-1.3431	0.13469	-9.9718	2.03e-23	2.13e-22	613	BCR	22	23179704	23318037	1	protein_coding	BCR activator of RhoGEF and GTPase
1284	ENSG00000072778	4272.56	-0.715066	0.0717282	-9.96911	2.08e-23	2.19e-22	37	ACADVL	17	7217125	7225266	1	protein_coding	acyl-CoA dehydrogenase very long chain
1285	ENSG00000090376	380.993	10.2617	1.03032	9.9597	2.29e-23	2.4e-22	11213	IRAK3	12	66189195	66254622	1	protein_coding	interleukin 1 receptor associated kinase 3
1286	ENSG00000133067	179.284	-2.26559	0.227642	-9.95243	2.46e-23	2.58e-22	59352	LGR6	1	202193799	202319781	1	protein_coding	leucine rich repeat containing G protein-coupled receptor 6
1287	ENSG00000164924	29057.6	0.921149	0.0926696	9.94014	2.78e-23	2.92e-22	7534	YWHAZ	8	100916523	100953388	-1	protein_coding	tyrosine 3-monooxygenase/tryptophan 5-monooxygenase activation protein zeta
1288	ENSG00000180264	123.435	7.31946	0.736608	9.93672	2.88e-23	3.02e-22	347088	ADGRD2	9	124450451	124478589	1	protein_coding	adhesion G protein-coupled receptor D2
1289	ENSG00000181045	112.433	2.4139	0.24294	9.93619	2.9e-23	3.03e-22	284129	SLC26A11	17	80219699	80253500	1	protein_coding	solute carrier family 26 member 11
1290	ENSG00000169129	2356.43	-1.10146	0.110869	-9.9348	2.94e-23	3.07e-22	84632	AFAP1L2	10	114294824	114404756	-1	protein_coding	actin filament associated protein 1 like 2
1291	ENSG00000113209	56.9584	5.31774	0.535343	9.93333	2.98e-23	3.12e-22	26167	PCDHB5	5	141135206	141138615	1	protein_coding	protocadherin beta 5
1292	ENSG00000185989	211.463	1.90855	0.192239	9.92801	3.14e-23	3.29e-22	22821	RASA3	13	113977783	114132623	-1	protein_coding	RAS p21 protein activator 3
1293	ENSG00000152894	3087.88	-0.900657	0.0908154	-9.91744	3.5e-23	3.65e-22	5796	PTPRK	6	127968785	128520616	-1	protein_coding	protein tyrosine phosphatase receptor type K
1294	ENSG00000197535	2331.65	-0.848334	0.0856578	-9.90376	4.01e-23	4.18e-22	4644	MYO5A	15	52307281	52529132	-1	protein_coding	myosin VA
1295	ENSG00000104613	1576.05	-1.05307	0.106388	-9.89842	4.23e-23	4.41e-22	55174	INTS10	8	19817391	19852083	1	protein_coding	integrator complex subunit 10
1296	ENSG00000184232	508.664	-1.17493	0.11874	-9.89491	4.38e-23	4.56e-22	220323	OAF	11	120211032	120230334	1	protein_coding	out at first homolog
1297	ENSG00000056736	119.29	2.06198	0.208464	9.89129	4.54e-23	4.73e-22	55540	IL17RB	3	53846568	53865794	1	protein_coding	interleukin 17 receptor B
1298	ENSG00000162409	162.254	8.44375	0.854485	9.88168	5e-23	5.2e-22	5563	PRKAA2	1	56645314	56715335	1	protein_coding	protein kinase AMP-activated catalytic subunit alpha 2
1299	ENSG00000150054	592.583	-1.26629	0.128243	-9.87417	5.39e-23	5.6e-22	143098	MPP7	10	28050993	28334486	-1	protein_coding	MAGUK p55 scaffold protein 7
1300	ENSG00000125733	962.833	-0.923747	0.0935795	-9.87125	5.55e-23	5.76e-22	9322	TRIP10	19	6737925	6751530	1	protein_coding	thyroid hormone receptor interactor 10
1301	ENSG00000126821	769.834	-1.0064	0.101958	-9.87069	5.58e-23	5.79e-22	81537	SGPP1	14	63684216	63728065	-1	protein_coding	sphingosine-1-phosphate phosphatase 1
1302	ENSG00000184564	707.267	-2.08607	0.211465	-9.86488	5.91e-23	6.13e-22	84189	SLITRK6	13	85792790	85806683	-1	protein_coding	SLIT and NTRK like family member 6
1303	ENSG00000010404	1221.19	-1.56493	0.158717	-9.85984	6.21e-23	6.44e-22	3423	IDS	X	149476988	149521096	-1	protein_coding	iduronate 2-sulfatase
1304	ENSG00000204103	851.779	0.996139	0.10106	9.85687	6.4e-23	6.63e-22	9935	MAFB	20	40685848	40689236	-1	protein_coding	MAF bZIP transcription factor B
1305	ENSG00000078114	821.815	-1.32044	0.13403	-9.85184	6.73e-23	6.96e-22	10529	NEBL	10	20779973	21293011	-1	protein_coding	nebulette
1306	ENSG00000114316	857.847	-1.10386	0.112162	-9.84169	7.44e-23	7.7e-22	7375	USP4	3	49277144	49340712	-1	protein_coding	ubiquitin specific peptidase 4
1307	ENSG00000123159	4376.55	1.17675	0.119596	9.83932	7.62e-23	7.87e-22	10755	GIPC1	19	14477760	14496149	-1	protein_coding	GIPC PDZ domain containing family member 1
1308	ENSG00000163898	109.215	2.84643	0.289319	9.83839	7.69e-23	7.94e-22	200879	LIPH	3	185506262	185552588	-1	protein_coding	lipase H
1309	ENSG00000181218	124.583	-2.04177	0.20768	-9.83132	8.25e-23	8.51e-22	92815	H2AC25	1	228434777	228457873	-1	protein_coding	H2A clustered histone 25
1310	ENSG00000139725	67.5971	3.08379	0.313784	9.82772	8.55e-23	8.82e-22	54509	RHOF	12	121777754	121803403	-1	protein_coding	ras homolog family member F, filopodia associated
1311	ENSG00000170379	64.8596	3.19726	0.325426	9.82482	8.8e-23	9.07e-22	285966	TCAF2	7	143620952	143730410	1	protein_coding	TRPM8 channel associated factor 2
1312	ENSG00000072415	1794.71	-0.814578	0.0829188	-9.8238	8.89e-23	9.15e-22	64398	PALS1	14	67240713	67336061	1	protein_coding	protein associated with LIN7 1, MAGUK p55 family member
1313	ENSG00000165868	1542.72	0.411185	0.0920985	4.46462	8.02e-06	2.17e-05	3313	HSPA9	10	116671192	116850251	-1	protein_coding	heat shock protein family A (Hsp70) member 12A
1314	ENSG00000166592	50.9404	4.19754	0.427374	9.8217	9.08e-23	9.33e-22	6236	RRAD	16	66921679	66925536	-1	protein_coding	RRAD, Ras related glycolysis inhibitor and calcium channel regulator
1315	ENSG00000205726	2519.21	0.93475	0.095204	9.8184	9.38e-23	9.63e-22	6453	ITSN1	21	33642400	33899861	1	protein_coding	intersectin 1
1316	ENSG00000153048	986.052	-0.242603	0.0676789	-3.58461	0.00033758	0.000737618	3326	HSP90AB1	16	8852942	8869012	-1	protein_coding	calcium regulated heat stable protein 1
1317	ENSG00000164038	329.594	1.68408	0.171627	9.8124	9.96e-23	1.02e-21	133308	SLC9B2	4	103019868	103085829	-1	protein_coding	solute carrier family 9 member B2
1318	ENSG00000101546	393.611	-1.27957	0.130438	-9.80984	1.02e-22	1.05e-21	79863	RBFA	18	80034389	80050651	1	protein_coding	ribosome binding factor A
1319	ENSG00000175354	1083.54	1.19529	0.121866	9.80822	1.04e-22	1.06e-21	5771	PTPN2	18	12785478	12929643	-1	protein_coding	protein tyrosine phosphatase non-receptor type 2
1320	ENSG00000152492	2366.43	-0.823568	0.0840005	-9.80432	1.08e-22	1.1e-21	152137	CCDC50	3	191329085	191398659	1	protein_coding	coiled-coil domain containing 50
1321	ENSG00000196642	3897.91	-1.08176	0.110371	-9.80113	1.11e-22	1.14e-21	55684	RABL6	9	136807943	136841187	1	protein_coding	RAB, member RAS oncogene family like 6
1322	ENSG00000158125	883.98	-1.30325	0.132975	-9.80072	1.12e-22	1.14e-21	7498	XDH	2	31334321	31414742	-1	protein_coding	xanthine dehydrogenase
1323	ENSG00000154642	1215.49	1.41482	0.144408	9.79737	1.16e-22	1.18e-21	54149	C21orf91	21	17788974	17819386	-1	protein_coding	chromosome 21 open reading frame 91
1324	ENSG00000158691	240.256	1.46278	0.149363	9.79346	1.2e-22	1.23e-21	9753	ZSCAN12	6	28378955	28399747	-1	protein_coding	zinc finger and SCAN domain containing 12
1325	ENSG00000163817	64.0459	-5.4919	0.560841	-9.79227	1.22e-22	1.24e-21	54716	SLC6A20	3	45755449	45796574	-1	protein_coding	solute carrier family 6 member 20
1326	ENSG00000146410	352.577	-1.253	0.128004	-9.7888	1.26e-22	1.28e-21	113115	MTFR2	6	136231024	136250335	-1	protein_coding	mitochondrial fission regulator 2
1327	ENSG00000113851	295.848	-1.3262	0.135481	-9.78884	1.26e-22	1.28e-21	51185	CRBN	3	3144628	3179727	-1	protein_coding	cereblon
1328	ENSG00000114738	1155.31	-1.09232	0.111599	-9.78795	1.27e-22	1.29e-21	7867	MAPKAPK3	3	50611520	50649291	1	protein_coding	MAPK activated protein kinase 3
1329	ENSG00000154328	288.073	-1.42827	0.145978	-9.78414	1.32e-22	1.34e-21	252969	NEIL2	8	11769639	11787345	1	protein_coding	nei like DNA glycosylase 2
1330	ENSG00000197935	125.347	2.4088	0.246335	9.77857	1.39e-22	1.41e-21	282890	ZNF311	6	28994785	29005316	-1	protein_coding	zinc finger protein 311
1331	ENSG00000101347	969.904	1.25147	0.128002	9.77696	1.41e-22	1.43e-21	25939	SAMHD1	20	36890229	36951893	-1	protein_coding	SAM and HD domain containing deoxynucleoside triphosphate triphosphohydrolase 1
1332	ENSG00000107290	3944.75	-1.046	0.107026	-9.77334	1.47e-22	1.49e-21	23064	SETX	9	132261356	132354986	-1	protein_coding	senataxin
1333	ENSG00000204060	112.014	2.74816	0.281246	9.77136	1.49e-22	1.51e-21	100132074	FOXO6	1	41361922	41383590	1	protein_coding	forkhead box O6
1334	ENSG00000138434	3782.27	-0.754844	0.0773354	-9.76066	1.66e-22	1.68e-21	6744	ITPRID2	2	181891730	181930738	1	protein_coding	ITPR interacting domain containing 2
1335	ENSG00000141068	421.418	2.22132	0.227617	9.75905	1.69e-22	1.71e-21	8844	KSR1	17	27456448	27626438	1	protein_coding	kinase suppressor of ras 1
1336	ENSG00000141627	1070.31	-1.30782	0.134114	-9.75153	1.82e-22	1.84e-21	54808	DYM	18	49036387	49461347	-1	protein_coding	dymeclin
1337	ENSG00000177465	85.9825	2.81409	0.288647	9.74924	1.86e-22	1.88e-21	122970	ACOT4	14	73591873	73595766	1	protein_coding	acyl-CoA thioesterase 4
1338	ENSG00000174607	364.151	-10.0177	1.02814	-9.74352	1.97e-22	1.98e-21	7368	UGT8	4	114598770	114678225	1	protein_coding	UDP glycosyltransferase 8
1339	ENSG00000141452	600.003	-1.20865	0.12406	-9.7424	1.99e-22	2e-21	29919	RMC1	18	23503470	23531822	1	protein_coding	regulator of MON1-CCZ1
1340	ENSG00000198692	276.225	11.6523	1.19605	9.74232	1.99e-22	2e-21	9086	EIF1AY	Y	20575776	20593154	1	protein_coding	eukaryotic translation initiation factor 1A Y-linked
1341	ENSG00000090054	3633.3	-0.972678	0.0998558	-9.74083	2.02e-22	2.03e-21	10558	SPTLC1	9	92000087	92115413	-1	protein_coding	serine palmitoyltransferase long chain base subunit 1
1342	ENSG00000149948	1546.19	-0.910765	0.0935013	-9.74067	2.02e-22	2.03e-21	8091	HMGA2	12	65824460	65966291	1	protein_coding	high mobility group AT-hook 2
1343	ENSG00000092607	63.0088	5.82364	0.597919	9.73986	2.04e-22	2.05e-21	6913	TBX15	1	118883046	118989556	-1	protein_coding	T-box transcription factor 15
1344	ENSG00000165233	717.538	-1.24977	0.128335	-9.73838	2.07e-22	2.08e-21	84270	CARD19	9	93096217	93113283	1	protein_coding	caspase recruitment domain family member 19
1345	ENSG00000105290	102.275	2.84057	0.291738	9.7367	2.1e-22	2.11e-21	333	APLP1	19	35867899	35879792	1	protein_coding	amyloid beta precursor like protein 1
1346	ENSG00000086061	5383.58	1.18891	0.122124	9.73527	2.13e-22	2.14e-21	3301	DNAJA1	9	33025273	33039907	1	protein_coding	DnaJ heat shock protein family (Hsp40) member A1
1347	ENSG00000177570	207.975	1.75491	0.180273	9.73472	2.14e-22	2.15e-21	401474	SAMD12	8	118189455	118622112	-1	protein_coding	sterile alpha motif domain containing 12
1348	ENSG00000101639	1414.6	0.872411	0.0896231	9.73423	2.15e-22	2.16e-21	55125	CEP192	18	12991362	13125052	1	protein_coding	centrosomal protein 192
1349	ENSG00000008056	64.1876	-5.03704	0.517575	-9.73199	2.2e-22	2.2e-21	6853	SYN1	X	47571901	47619857	-1	protein_coding	synapsin I
1350	ENSG00000160113	1510.19	1.06882	0.109866	9.72838	2.28e-22	2.28e-21	2063	NR2F6	19	17231883	17245919	-1	protein_coding	nuclear receptor subfamily 2 group F member 6
1351	ENSG00000086289	68.4749	2.93183	0.301433	9.72631	2.33e-22	2.33e-21	54749	EPDR1	7	37920640	37951936	1	protein_coding	ependymin related 1
1352	ENSG00000120949	277.784	11.6601	1.19907	9.72427	2.38e-22	2.37e-21	943	TNFRSF8	1	12063303	12144207	1	protein_coding	TNF receptor superfamily member 8
1353	ENSG00000178966	1265.58	-1.2165	0.125103	-9.72396	2.38e-22	2.38e-21	80010	RMI1	9	83980798	84004074	1	protein_coding	RecQ mediated genome instability 1
1354	ENSG00000148680	187.184	-2.59906	0.267485	-9.71663	2.56e-22	2.55e-21	3363	HTR7	10	90740823	90858039	-1	protein_coding	5-hydroxytryptamine receptor 7
1355	ENSG00000100228	309.559	-2.21849	0.228494	-9.70916	2.76e-22	2.75e-21	9609	RAB36	22	23145366	23165663	1	protein_coding	RAB36, member RAS oncogene family
1356	ENSG00000181830	550.127	-1.38649	0.143019	-9.69448	3.18e-22	3.17e-21	55343	SLC35C1	11	45804072	45813016	1	protein_coding	solute carrier family 35 member C1
1357	ENSG00000196878	11974.7	-1.85681	0.191682	-9.68691	3.43e-22	3.41e-21	3914	LAMB3	1	209614870	209652425	-1	protein_coding	laminin subunit beta 3
1358	ENSG00000175455	2882.28	-0.864362	0.0893136	-9.67783	3.75e-22	3.72e-21	64770	CCDC14	3	123897305	123961408	-1	protein_coding	coiled-coil domain containing 14
1359	ENSG00000181904	1964.78	0.987545	0.102166	9.66612	4.2e-22	4.17e-21	134553	C5orf24	5	134845680	134859735	1	protein_coding	chromosome 5 open reading frame 24
1360	ENSG00000105323	6882.07	0.827679	0.0856437	9.66422	4.28e-22	4.25e-21	11100	HNRNPUL1	19	41262496	41307787	1	protein_coding	heterogeneous nuclear ribonucleoprotein U like 1
1361	ENSG00000067646	266.537	11.6009	1.20045	9.66375	4.3e-22	4.26e-21	7544	ZFY	Y	2935281	2982506	1	protein_coding	zinc finger protein Y-linked
1362	ENSG00000087842	804.243	-1.4834	0.153512	-9.66307	4.33e-22	4.29e-21	8544	PIR	X	15384799	15493564	-1	protein_coding	pirin
1363	ENSG00000170873	1153	1.89297	0.195904	9.66272	4.34e-22	4.3e-21	9788	MTSS1	8	124550784	124728473	-1	protein_coding	MTSS I-BAR domain containing 1
1364	ENSG00000105221	3046.82	0.765738	0.0792569	9.66147	4.4e-22	4.35e-21	208	AKT2	19	40230317	40285536	-1	protein_coding	AKT serine/threonine kinase 2
1365	ENSG00000141401	947.275	1.12207	0.116159	9.65974	4.47e-22	4.42e-21	3613	IMPA2	18	11981025	12030877	1	protein_coding	inositol monophosphatase 2
1366	ENSG00000170275	2101.39	-0.986932	0.102256	-9.65159	4.84e-22	4.78e-21	10491	CRTAP	3	33114014	33147773	1	protein_coding	cartilage associated protein
1367	ENSG00000106780	630.579	-2.09642	0.21725	-9.64978	4.93e-22	4.87e-21	1955	MEGF9	9	120600811	120714470	-1	protein_coding	multiple EGF like domains 9
1368	ENSG00000166342	308.796	9.95912	1.03272	9.64358	5.23e-22	5.17e-21	81832	NETO1	18	72742314	72868146	-1	protein_coding	neuropilin and tolloid like 1
1369	ENSG00000166747	4954.2	0.739532	0.0766942	9.64261	5.28e-22	5.21e-21	164	AP1G1	16	71729000	71809201	-1	protein_coding	adaptor related protein complex 1 subunit gamma 1
1370	ENSG00000163531	252.793	-1.83271	0.190115	-9.63997	5.42e-22	5.34e-21	23114	NFASC	1	204828651	205022822	1	protein_coding	neurofascin
1371	ENSG00000198858	862.995	-0.990142	0.102722	-9.63908	5.47e-22	5.39e-21	91300	R3HDM4	19	896503	913245	-1	protein_coding	R3H domain containing 4
1372	ENSG00000089505	138.912	2.05519	0.213294	9.63548	5.66e-22	5.57e-21	113540	CMTM1	16	66566393	66579137	1	protein_coding	CKLF like MARVEL transmembrane domain containing 1
1373	ENSG00000163710	73.8286	2.60976	0.270922	9.63289	5.81e-22	5.71e-21	26577	PCOLCE2	3	142815922	142889206	-1	protein_coding	procollagen C-endopeptidase enhancer 2
1374	ENSG00000167861	108.284	4.08414	0.424036	9.63158	5.88e-22	5.78e-21	283987	HID1	17	74950742	74973166	-1	protein_coding	HID1 domain containing
1375	ENSG00000100592	1856.58	-1.06427	0.110509	-9.6306	5.94e-22	5.83e-21	23002	DAAM1	14	59188646	59371405	1	protein_coding	dishevelled associated activator of morphogenesis 1
1376	ENSG00000197594	68.5397	3.00303	0.312256	9.61719	6.77e-22	6.64e-21	5167	ENPP1	6	131808016	131895155	1	protein_coding	ectonucleotide pyrophosphatase/phosphodiesterase 1
1377	ENSG00000133816	1574.27	-1.00735	0.104802	-9.61191	7.12e-22	6.98e-21	9645	MICAL2	11	12094008	12359144	1	protein_coding	microtubule associated monooxygenase, calponin and LIM domain containing 2
1378	ENSG00000100292	49.0094	4.33098	0.450928	9.60459	7.65e-22	7.49e-21	3162	HMOX1	22	35380361	35394214	1	protein_coding	heme oxygenase 1
1379	ENSG00000141644	2242.01	-1.07317	0.111741	-9.60414	7.68e-22	7.52e-21	4152	MBD1	18	50266882	50281774	-1	protein_coding	methyl-CpG binding domain protein 1
1380	ENSG00000121417	154.25	1.9576	0.203998	9.59613	8.3e-22	8.12e-21	10520	ZNF211	19	57630395	57644041	1	protein_coding	zinc finger protein 211
1381	ENSG00000185361	333.536	-2.05524	0.214292	-9.59081	8.74e-22	8.55e-21	126282	TNFAIP8L1	19	4639516	4655568	1	protein_coding	TNF alpha induced protein 8 like 1
1382	ENSG00000106443	1543.05	-0.971209	0.101269	-9.59036	8.78e-22	8.58e-21	9678	PHF14	7	10973336	11169623	1	protein_coding	PHD finger protein 14
1383	ENSG00000088256	1283.24	-0.888263	0.0926358	-9.58876	8.91e-22	8.7e-21	2767	GNA11	19	3094362	3123999	1	protein_coding	G protein subunit alpha 11
1384	ENSG00000105701	5683.62	1.24657	0.13002	9.58748	9.03e-22	8.81e-21	23770	FKBP8	19	18531751	18544077	-1	protein_coding	FKBP prolyl isomerase 8
1385	ENSG00000187720	1438.92	-1.49035	0.15553	-9.58239	9.48e-22	9.25e-21	79875	THSD4	15	71096952	71783383	1	protein_coding	thrombospondin type 1 domain containing 4
1386	ENSG00000003400	293.402	1.2818	0.133777	9.5816	9.56e-22	9.31e-21	843	CASP10	2	201182872	201229428	1	protein_coding	caspase 10
1387	ENSG00000019485	641.125	1.08242	0.112982	9.58046	9.66e-22	9.41e-21	56981	PRDM11	11	45095806	45235110	1	protein_coding	PR/SET domain 11
1388	ENSG00000175283	1014.9	-1.20604	0.125916	-9.57806	9.89e-22	9.62e-21	22845	DOLK	9	128945530	128947603	-1	protein_coding	dolichol kinase
1389	ENSG00000175387	2014.14	-0.957364	0.0999932	-9.5743	1.03e-21	9.97e-21	4087	SMAD2	18	47808957	47931146	-1	protein_coding	SMAD family member 2
1390	ENSG00000186104	210.722	2.04065	0.213169	9.57295	1.04e-21	1.01e-20	120227	CYP2R1	11	14877440	14892231	-1	protein_coding	cytochrome P450 family 2 subfamily R member 1
1391	ENSG00000153233	62.2398	-3.79241	0.396248	-9.57079	1.06e-21	1.03e-20	5801	PTPRR	12	70638073	70920738	-1	protein_coding	protein tyrosine phosphatase receptor type R
1392	ENSG00000142002	2135.62	-1.4457	0.151063	-9.57016	1.07e-21	1.04e-20	91039	DPP9	19	4674341	4724673	-1	protein_coding	dipeptidyl peptidase 9
1393	ENSG00000157796	689.847	1.17758	0.123083	9.56733	1.1e-21	1.06e-20	57728	WDR19	4	39182504	39285810	1	protein_coding	WD repeat domain 19
1394	ENSG00000134321	81.2697	2.75815	0.288311	9.56658	1.11e-21	1.07e-20	91543	RSAD2	2	6865557	6898239	1	protein_coding	radical S-adenosyl methionine domain containing 2
1395	ENSG00000139372	1607.22	1.05748	0.110546	9.56597	1.11e-21	1.08e-20	6996	TDG	12	103965822	103988874	1	protein_coding	thymine DNA glycosylase
1396	ENSG00000168575	1821.91	-0.853687	0.0893577	-9.55359	1.25e-21	1.21e-20	6575	SLC20A2	8	42416475	42541926	-1	protein_coding	solute carrier family 20 member 2
1397	ENSG00000187566	167.254	2.03417	0.212924	9.55351	1.25e-21	1.21e-20	378884	NHLRC1	6	18120440	18122677	-1	protein_coding	NHL repeat containing E3 ubiquitin protein ligase 1
1398	ENSG00000169100	9220.08	1.31164	0.137311	9.55236	1.27e-21	1.22e-20	293	SLC25A6	X	1386152	1392113	-1	protein_coding	solute carrier family 25 member 6
1399	ENSG00000180011	1193.45	-1.01736	0.106525	-9.55039	1.29e-21	1.25e-20	284273	PTGR3	18	75195113	75209139	-1	protein_coding	prostaglandin reductase 3
1400	ENSG00000100605	2950.8	-0.828757	0.0868119	-9.54658	1.34e-21	1.29e-20	3705	ITPK1	14	92936914	93116320	-1	protein_coding	inositol-tetrakisphosphate 1-kinase
1401	ENSG00000118564	1258.91	1.19617	0.125302	9.5463	1.34e-21	1.3e-20	26234	FBXL5	4	15604381	15681679	-1	protein_coding	F-box and leucine rich repeat protein 5
1402	ENSG00000188517	221.158	11.3314	1.18718	9.54477	1.36e-21	1.31e-20	84570	COL25A1	4	108808725	109302752	-1	protein_coding	collagen type XXV alpha 1 chain
1403	ENSG00000128923	1948.2	0.99036	0.103775	9.54338	1.38e-21	1.33e-20	54629	MINDY2	15	58771192	58861900	1	protein_coding	MINDY lysine 48 deubiquitinase 2
1404	ENSG00000173597	53.0809	5.21482	0.54661	9.54029	1.42e-21	1.37e-20	27284	SULT1B1	4	69721167	69787961	-1	protein_coding	sulfotransferase family 1B member 1
1405	ENSG00000060971	518.677	-1.09695	0.115027	-9.53647	1.48e-21	1.42e-20	30	ACAA1	3	38103129	38137242	-1	protein_coding	acetyl-CoA acyltransferase 1
1406	ENSG00000196208	67.8492	4.0648	0.426474	9.53117	1.56e-21	1.49e-20	9687	GREB1	2	11482341	11642788	1	protein_coding	growth regulating estrogen receptor binding 1
1407	ENSG00000164062	2293.24	-1.09765	0.115173	-9.53042	1.57e-21	1.5e-20	327	APEH	3	49674014	49683971	1	protein_coding	acylaminoacyl-peptide hydrolase
1408	ENSG00000165152	1219.35	-0.923209	0.0968847	-9.52894	1.59e-21	1.52e-20	84302	PGAP4	9	101473170	101533537	-1	protein_coding	post-GPI attachment to proteins GalNAc transferase 4
1409	ENSG00000110104	1091.88	-0.989593	0.103935	-9.52128	1.71e-21	1.64e-20	79080	CCDC86	11	60842113	60851081	1	protein_coding	coiled-coil domain containing 86
1410	ENSG00000244486	107.168	3.24507	0.34094	9.51801	1.77e-21	1.69e-20	91179	SCARF2	22	20424584	20437826	-1	protein_coding	scavenger receptor class F member 2
1411	ENSG00000174469	183.602	-1.90757	0.20043	-9.5174	1.78e-21	1.7e-20	26047	CNTNAP2	7	146116002	148420998	1	protein_coding	contactin associated protein 2
1412	ENSG00000173705	63.239	4.44656	0.467336	9.51469	1.82e-21	1.74e-20	26032	SUSD5	3	33150043	33218810	-1	protein_coding	sushi domain containing 5
1413	ENSG00000101384	2470.17	-1.08243	0.113776	-9.51367	1.84e-21	1.76e-20	182	JAG1	20	10637684	10673999	-1	protein_coding	jagged canonical Notch ligand 1
1414	ENSG00000164167	488.559	1.26245	0.13279	9.50711	1.96e-21	1.87e-20	11157	LSM6	4	146175703	146200000	1	protein_coding	LSM6 homolog, U6 small nuclear RNA and mRNA degradation associated
1415	ENSG00000158856	146.116	-1.86851	0.196543	-9.50687	1.96e-21	1.88e-20	2039	DMTN	8	22048995	22082527	1	protein_coding	dematin actin binding protein
1416	ENSG00000147457	940.074	-0.904882	0.0951869	-9.50637	1.97e-21	1.88e-20	91782	CHMP7	8	23243637	23262000	1	protein_coding	charged multivesicular body protein 7
1417	ENSG00000158747	1433.23	-0.844516	0.0888438	-9.50563	1.99e-21	1.9e-20	4681	NBL1	1	19596979	19658456	1	protein_coding	NBL1, DAN family BMP antagonist
1418	ENSG00000197892	456.49	-1.30899	0.137808	-9.49864	2.13e-21	2.03e-20	23303	KIF13B	8	29067278	29263124	-1	protein_coding	kinesin family member 13B
1419	ENSG00000153071	65.0548	3.29678	0.34723	9.49451	2.21e-21	2.11e-20	1601	DAB2	5	39371675	39462300	-1	protein_coding	DAB adaptor protein 2
1420	ENSG00000088387	2405.4	-0.997445	0.105068	-9.49328	2.24e-21	2.13e-20	23348	DOCK9	13	98793429	99086625	-1	protein_coding	dedicator of cytokinesis 9
1421	ENSG00000139835	482.567	1.25066	0.131746	9.49297	2.25e-21	2.13e-20	79774	GRTP1	13	113324163	113364148	-1	protein_coding	growth hormone regulated TBC protein 1
1422	ENSG00000135299	56.6968	3.19735	0.336844	9.4921	2.26e-21	2.15e-20	22881	ANKRD6	6	89433152	89633834	1	protein_coding	ankyrin repeat domain 6
1423	ENSG00000182575	49.1893	4.9456	0.521164	9.48953	2.32e-21	2.2e-20	11248	NXPH3	17	49575871	49583827	1	protein_coding	neurexophilin 3
1424	ENSG00000109501	725.948	1.29677	0.136661	9.48897	2.33e-21	2.21e-20	7466	WFS1	4	6269849	6303265	1	protein_coding	wolframin ER transmembrane glycoprotein
1425	ENSG00000121742	265.442	1.53952	0.162289	9.48629	2.39e-21	2.27e-20	10804	GJB6	13	20221962	20232365	-1	protein_coding	gap junction protein beta 6
1426	ENSG00000111319	3261.87	1.45937	0.153914	9.48169	2.5e-21	2.37e-20	6337	SCNN1A	12	6346843	6377730	-1	protein_coding	sodium channel epithelial 1 subunit alpha
1427	ENSG00000136868	2070.27	-0.824962	0.0870166	-9.48052	2.53e-21	2.39e-20	1317	SLC31A1	9	113221544	113264492	1	protein_coding	solute carrier family 31 member 1
1428	ENSG00000112294	210.223	11.2576	1.18765	9.47894	2.57e-21	2.43e-20	7915	ALDH5A1	6	24494867	24537207	1	protein_coding	aldehyde dehydrogenase 5 family member A1
1429	ENSG00000136161	349.3	1.39872	0.147608	9.47595	2.64e-21	2.5e-20	1102	RCBTB2	13	48488963	48533256	-1	protein_coding	RCC1 and BTB domain containing protein 2
1430	ENSG00000196263	89.3085	7.15538	0.75543	9.47194	2.75e-21	2.59e-20	57573	ZNF471	19	56507850	56530221	1	protein_coding	zinc finger protein 471
1431	ENSG00000257103	2482.9	0.74918	0.0791156	9.46944	2.81e-21	2.66e-20	26065	LSM14A	19	34172504	34229288	1	protein_coding	LSM14A mRNA processing body assembly factor
1432	ENSG00000165887	222.295	1.98875	0.21008	9.46663	2.89e-21	2.73e-20	26287	ANKRD2	10	97572499	97583884	1	protein_coding	ankyrin repeat domain 2
1433	ENSG00000160781	197.098	-2.02182	0.213599	-9.46548	2.92e-21	2.75e-20	79957	PAQR6	1	156243320	156248117	-1	protein_coding	progestin and adipoQ receptor family member 6
1434	ENSG00000182040	256.87	1.86663	0.197321	9.45985	3.08e-21	2.9e-20	124590	USH1G	17	74916083	74923256	-1	protein_coding	USH1 protein network component sans
1435	ENSG00000165474	873.557	-2.008	0.212352	-9.45602	3.2e-21	3.01e-20	2706	GJB2	13	20187463	20192938	-1	protein_coding	gap junction protein beta 2
1436	ENSG00000106799	1907.07	-0.896432	0.0948235	-9.45369	3.27e-21	3.08e-20	7046	TGFBR1	9	99104038	99154192	1	protein_coding	transforming growth factor beta receptor 1
1437	ENSG00000174099	181.073	-1.61594	0.170968	-9.45169	3.33e-21	3.13e-20	253827	MSRB3	12	65278643	65491430	1	protein_coding	methionine sulfoxide reductase B3
1438	ENSG00000152952	1319.5	1.37687	0.145676	9.45159	3.34e-21	3.13e-20	5352	PLOD2	3	146035139	146163725	-1	protein_coding	procollagen-lysine,2-oxoglutarate 5-dioxygenase 2
1439	ENSG00000130402	14548.6	0.652372	0.0690378	9.44949	3.4e-21	3.2e-20	81	ACTN4	19	38647649	38731589	1	protein_coding	actinin alpha 4
1440	ENSG00000111801	238.343	1.36077	0.14401	9.44916	3.42e-21	3.2e-20	10384	BTN3A3	6	26440472	26453415	1	protein_coding	butyrophilin subfamily 3 member A3
1441	ENSG00000198682	119.468	2.14875	0.227449	9.44718	3.48e-21	3.26e-20	9060	PAPSS2	10	87659613	87747705	1	protein_coding	3'-phosphoadenosine 5'-phosphosulfate synthase 2
1442	ENSG00000130309	6260.64	0.789607	0.0836043	9.44457	3.57e-21	3.34e-20	79709	COLGALT1	19	17555649	17583162	1	protein_coding	collagen beta(1-O)galactosyltransferase 1
1443	ENSG00000163104	1398.89	1.18632	0.125664	9.44042	3.71e-21	3.48e-20	56916	SMARCAD1	4	94207611	94291292	1	protein_coding	SWI/SNF-related, matrix-associated actin-dependent regulator of chromatin, subfamily a, containing DEAD/H box 1
1444	ENSG00000148773	16904.9	-0.882953	0.0935411	-9.43919	3.76e-21	3.51e-20	4288	MKI67	10	128096659	128126423	-1	protein_coding	marker of proliferation Ki-67
1445	ENSG00000068438	1391.24	-0.856441	0.090757	-9.43664	3.85e-21	3.6e-20	24140	FTSJ1	X	48476021	48486364	1	protein_coding	FtsJ RNA 2'-O-methyltransferase 1
1446	ENSG00000250317	342.834	1.41939	0.150465	9.43335	3.97e-21	3.71e-20	389203	SMIM20	4	25861830	25929813	1	protein_coding	small integral membrane protein 20
1447	ENSG00000112697	3424.29	0.734692	0.0779151	9.42939	4.12e-21	3.85e-20	55754	TMEM30A	6	75252924	75284948	-1	protein_coding	transmembrane protein 30A
1448	ENSG00000136490	132.981	2.04654	0.21708	9.42756	4.2e-21	3.91e-20	80774	LIMD2	17	63695888	63701172	-1	protein_coding	LIM domain containing 2
1449	ENSG00000141349	1252.73	-0.890087	0.0944771	-9.4212	4.46e-21	4.16e-20	92579	G6PC3	17	44070620	44082151	1	protein_coding	glucose-6-phosphatase catalytic subunit 3
1450	ENSG00000147364	448.368	1.35552	0.143936	9.41749	4.62e-21	4.3e-20	26260	FBXO25	8	406428	477967	1	protein_coding	F-box protein 25
1451	ENSG00000011243	1050.62	0.912573	0.0969727	9.41062	4.93e-21	4.59e-20	26993	AKAP8L	19	15380050	15419141	-1	protein_coding	A-kinase anchoring protein 8 like
1452	ENSG00000100376	599.545	-1.81523	0.192927	-9.40891	5.01e-21	4.66e-20	55007	FAM118A	22	45308968	45341955	1	protein_coding	family with sequence similarity 118 member A
1453	ENSG00000134444	1022.38	-0.877589	0.0932996	-9.40614	5.15e-21	4.78e-20	57614	RELCH	18	62187255	62310249	1	protein_coding	RAB11 binding and LisH domain, coiled-coil and HEAT repeat containing
1454	ENSG00000123989	2198.94	-0.941334	0.100112	-9.40282	5.31e-21	4.93e-20	79586	CHPF	2	219538954	219543809	-1	protein_coding	chondroitin polymerizing factor
1455	ENSG00000159403	156.387	2.00682	0.213501	9.39961	5.48e-21	5.08e-20	715	C1R	12	7080214	7092540	-1	protein_coding	complement C1r
1456	ENSG00000133794	1203.38	-0.858053	0.0913058	-9.39757	5.58e-21	5.18e-20	406	BMAL1	11	13276652	13387266	1	protein_coding	basic helix-loop-helix ARNT like 1
1457	ENSG00000148704	89.608	7.15791	0.761882	9.39504	5.72e-21	5.3e-20	11023	VAX1	10	117128521	117138301	-1	protein_coding	ventral anterior homeobox 1
1458	ENSG00000154359	377.495	-1.6381	0.174394	-9.39311	5.83e-21	5.4e-20	91694	LONRF1	8	12721906	12756073	-1	protein_coding	LON peptidase N-terminal domain and ring finger 1
1459	ENSG00000148110	3505.56	-0.766463	0.0816517	-9.38698	6.17e-21	5.72e-20	84641	MFSD14B	9	94374569	94461042	1	protein_coding	major facilitator superfamily domain containing 14B
1460	ENSG00000159461	2408.35	0.705304	0.0752794	9.36915	7.31e-21	6.76e-20	267	AMFR	16	56361452	56425545	-1	protein_coding	autocrine motility factor receptor
1461	ENSG00000205922	216.573	-11.1192	1.18779	-9.36123	7.88e-21	7.29e-20	390874	ONECUT3	19	1753506	1780988	1	protein_coding	one cut homeobox 3
1462	ENSG00000082438	1617.7	1.25505	0.134127	9.3572	8.19e-21	7.56e-20	22837	COBLL1	2	164653624	164843679	-1	protein_coding	cordon-bleu WH2 repeat protein like 1
1463	ENSG00000116990	342.259	1.43407	0.153359	9.35105	8.68e-21	8.01e-20	4610	MYCL	1	39895426	39902256	-1	protein_coding	MYCL proto-oncogene, bHLH transcription factor
1464	ENSG00000116701	101.093	-3.00576	0.321446	-9.35073	8.7e-21	8.03e-20	4688	NCF2	1	183554461	183590905	-1	protein_coding	neutrophil cytosolic factor 2
1465	ENSG00000168078	1511	-1.45168	0.155264	-9.34975	8.79e-21	8.1e-20	55872	PBK	8	27809624	27838082	-1	protein_coding	PDZ binding kinase
1466	ENSG00000152240	639.361	-1.34285	0.143719	-9.3436	9.31e-21	8.58e-20	115106	HAUS1	18	46104378	46128333	1	protein_coding	HAUS augmin like complex subunit 1
1467	ENSG00000149809	413.437	1.62948	0.174452	9.34059	9.58e-21	8.82e-20	7108	TM7SF2	11	65111845	65116384	1	protein_coding	transmembrane 7 superfamily member 2
1468	ENSG00000119414	2127.79	-0.854447	0.0915544	-9.33267	1.03e-20	9.5e-20	5537	PPP6C	9	125146573	125189939	-1	protein_coding	protein phosphatase 6 catalytic subunit
1469	ENSG00000078403	1111.85	-0.83123	0.0890778	-9.3315	1.04e-20	9.6e-20	8028	MLLT10	10	21524646	21743630	1	protein_coding	MLLT10 histone lysine methyltransferase DOT1L cofactor
1470	ENSG00000248905	184.777	-2.27243	0.243533	-9.33108	1.05e-20	9.63e-20	342184	FMN1	15	32765544	33194714	-1	protein_coding	formin 1
1471	ENSG00000144724	300.604	-2.02235	0.216798	-9.32829	1.08e-20	9.88e-20	5793	PTPRG	3	61561569	62297609	1	protein_coding	protein tyrosine phosphatase receptor type G
1472	ENSG00000167323	1876.66	-1.36171	0.14612	-9.31907	1.17e-20	1.08e-19	6786	STIM1	11	3854527	4093210	1	protein_coding	stromal interaction molecule 1
1473	ENSG00000099624	1086.24	-1.0066	0.108032	-9.3176	1.19e-20	1.09e-19	513	ATP5F1D	19	1241746	1244825	1	protein_coding	ATP synthase F1 subunit delta
1474	ENSG00000182963	674.036	-1.71278	0.183919	-9.31268	1.25e-20	1.14e-19	10052	GJC1	17	44798448	44830816	-1	protein_coding	gap junction protein gamma 1
1475	ENSG00000164114	215.914	11.2975	1.2132	9.31215	1.25e-20	1.15e-19	79884	MAP9	4	155342658	155376970	-1	protein_coding	microtubule associated protein 9
1476	ENSG00000127129	176.449	2.50603	0.269148	9.31097	1.27e-20	1.16e-19	1907	EDN2	1	41478775	41484683	-1	protein_coding	endothelin 2
1477	ENSG00000142700	183.813	11.0636	1.18826	9.31071	1.27e-20	1.16e-19	63950	DMRTA2	1	50417550	50423443	-1	protein_coding	DMRT like family A2
1478	ENSG00000127445	1316.87	1.07624	0.115594	9.31051	1.27e-20	1.16e-19	5300	PIN1	19	9835257	9849689	1	protein_coding	peptidylprolyl cis/trans isomerase, NIMA-interacting 1
1479	ENSG00000142178	271.747	-1.56367	0.167954	-9.31011	1.28e-20	1.17e-19	150094	SIK1	21	43414483	43427131	-1	protein_coding	salt inducible kinase 1
1480	ENSG00000185019	300.306	-1.32287	0.142105	-9.30908	1.29e-20	1.18e-19	22888	UBOX5	20	3107573	3160196	-1	protein_coding	U-box domain containing 5
1481	ENSG00000015171	1614.77	-0.916059	0.0984098	-9.30861	1.3e-20	1.18e-19	10771	ZMYND11	10	130088	254637	1	protein_coding	zinc finger MYND-type containing 11
1482	ENSG00000136352	50.5681	4.08489	0.438847	9.30823	1.3e-20	1.18e-19	7080	NKX2-1	14	36516392	36521149	-1	protein_coding	NK2 homeobox 1
1483	ENSG00000197647	123.47	2.2997	0.247142	9.30517	1.34e-20	1.22e-19	163059	ZNF433	19	12014715	12035741	-1	protein_coding	zinc finger protein 433
1484	ENSG00000165264	1313.21	1.8664	0.20064	9.30225	1.38e-20	1.25e-19	4712	NDUFB6	9	32553001	32573184	-1	protein_coding	NADH:ubiquinone oxidoreductase subunit B6
1485	ENSG00000188042	2304.69	-0.954393	0.102627	-9.29962	1.41e-20	1.28e-19	10123	ARL4C	2	234493041	234497081	-1	protein_coding	ADP ribosylation factor like GTPase 4C
1486	ENSG00000111696	467.722	-1.62048	0.174324	-9.29579	1.46e-20	1.33e-19	51559	NT5DC3	12	103770453	103841234	-1	protein_coding	5'-nucleotidase domain containing 3
1487	ENSG00000122678	376.807	-1.31683	0.141672	-9.29497	1.47e-20	1.34e-19	27434	POLM	7	44072062	44082530	-1	protein_coding	DNA polymerase mu
1488	ENSG00000067798	267.526	-9.5718	1.02997	-9.29325	1.5e-20	1.36e-19	89795	NAV3	12	77324641	78213010	1	protein_coding	neuron navigator 3
1489	ENSG00000072736	1144.53	0.806726	0.0868125	9.29274	1.5e-20	1.36e-19	4775	NFATC3	16	68084751	68229259	1	protein_coding	nuclear factor of activated T cells 3
1490	ENSG00000225663	356.163	1.46016	0.157154	9.29126	1.52e-20	1.38e-19	348262	MCRIP1	17	81822361	81833302	-1	protein_coding	MAPK regulated corepressor interacting protein 1
1491	ENSG00000107614	159.778	-1.77272	0.190797	-9.29111	1.53e-20	1.38e-19	1787	TRDMT1	10	17137336	17202054	-1	protein_coding	tRNA aspartic acid methyltransferase 1
1492	ENSG00000005882	411.756	1.06978	0.115194	9.2868	1.59e-20	1.44e-19	5164	PDK2	17	50094737	50112152	1	protein_coding	pyruvate dehydrogenase kinase 2
1493	ENSG00000106714	375.25	1.49298	0.160844	9.28215	1.66e-20	1.5e-19	79937	CNTNAP3	9	39064710	39288315	-1	protein_coding	contactin associated protein family member 3
1494	ENSG00000147697	270.296	1.39713	0.150558	9.27968	1.7e-20	1.54e-19	56169	GSDMC	8	129748196	129786624	-1	protein_coding	gasdermin C
1495	ENSG00000185339	64.0161	-3.45388	0.372427	-9.27398	1.79e-20	1.62e-19	6948	TCN2	22	30607003	30627271	1	protein_coding	transcobalamin 2
1496	ENSG00000164651	59.552	-3.32095	0.358139	-9.2728	1.81e-20	1.64e-19	221833	SP8	7	20782279	20786886	-1	protein_coding	Sp8 transcription factor
1497	ENSG00000151164	87.2452	2.63558	0.284243	9.27225	1.82e-20	1.64e-19	144715	RAD9B	12	110501655	110533556	1	protein_coding	RAD9 checkpoint clamp component B
1498	ENSG00000105982	106.553	2.37192	0.255965	9.26656	1.92e-20	1.73e-19	140545	RNF32	7	156640281	156677130	1	protein_coding	ring finger protein 32
1499	ENSG00000153207	3697.26	-0.717505	0.0774322	-9.26623	1.93e-20	1.74e-19	25909	AHCTF1	1	246839098	246931948	-1	protein_coding	AT-hook containing transcription factor 1
1500	ENSG00000122490	971.818	-0.865787	0.0934592	-9.26379	1.97e-20	1.78e-19	80148	SLC66A2	18	79902420	79951657	-1	protein_coding	solute carrier family 66 member 2
1501	ENSG00000184481	177.507	1.65257	0.178438	9.26128	2.02e-20	1.82e-19	4303	FOXO4	X	71095851	71103532	1	protein_coding	forkhead box O4
1502	ENSG00000165689	2178.72	-1.26698	0.136815	-9.26057	2.03e-20	1.83e-19	10807	ENTR1	9	136401922	136410614	-1	protein_coding	endosome associated trafficking regulator 1
1503	ENSG00000117984	3656.69	-0.730999	0.0789498	-9.25905	2.06e-20	1.85e-19	1509	CTSD	11	1752752	1764573	-1	protein_coding	cathepsin D
1504	ENSG00000150093	12948.6	-0.976147	0.105468	-9.25541	2.13e-20	1.92e-19	3688	ITGB1	10	32887273	33005792	-1	protein_coding	integrin subunit beta 1
1505	ENSG00000167775	566.994	-1.24074	0.134105	-9.252	2.2e-20	1.98e-19	51293	CD320	19	8302127	8308358	-1	protein_coding	CD320 molecule
1506	ENSG00000171606	601.026	1.07426	0.116213	9.24396	2.38e-20	2.13e-19	10782	ZNF274	19	58183029	58213562	1	protein_coding	zinc finger protein 274
1507	ENSG00000278023	63.3333	3.19408	0.345785	9.23717	2.53e-20	2.27e-19	201299	RDM1	17	35918066	35930773	-1	protein_coding	RAD52 motif containing 1
1508	ENSG00000110367	6905.44	0.798656	0.0864957	9.23348	2.62e-20	2.35e-19	1656	DDX6	11	118747763	118791164	-1	protein_coding	DEAD-box helicase 6
1509	ENSG00000148429	541.03	-1.18153	0.127972	-9.23274	2.64e-20	2.36e-19	9712	USP6NL	10	11460510	11611666	-1	protein_coding	USP6 N-terminal like
1510	ENSG00000143036	121.064	1.86641	0.202204	9.23034	2.7e-20	2.41e-19	126969	SLC44A3	1	94820342	94895246	1	protein_coding	solute carrier family 44 member 3
1511	ENSG00000127124	448.413	-2.92072	0.316446	-9.22977	2.71e-20	2.42e-19	59269	HIVEP3	1	41506365	42035925	-1	protein_coding	HIVEP zinc finger 3
1512	ENSG00000187908	97.9314	-7.10174	0.769468	-9.22941	2.72e-20	2.43e-19	1755	DMBT1	10	122560665	122643736	1	protein_coding	deleted in malignant brain tumors 1
1513	ENSG00000104299	538.312	-1.04022	0.112741	-9.22667	2.79e-20	2.49e-19	55756	INTS9	8	28767661	28890242	-1	protein_coding	integrator complex subunit 9
1514	ENSG00000168994	773.435	1.06336	0.115254	9.22622	2.8e-20	2.5e-19	221749	PXDC1	6	3722614	3751713	-1	protein_coding	PX domain containing 1
1515	ENSG00000130558	193.502	-10.9559	1.18802	-9.22196	2.92e-20	2.6e-19	10439	OLFM1	9	135075422	135121180	1	protein_coding	olfactomedin 1
1516	ENSG00000110888	831.442	-1.11492	0.120943	-9.21858	3.01e-20	2.68e-19	65981	CAPRIN2	12	30709552	30823302	-1	protein_coding	caprin family member 2
1517	ENSG00000198363	5673.28	0.653588	0.0709757	9.20863	3.3e-20	2.94e-19	444	ASPH	8	61500556	61714640	-1	protein_coding	aspartate beta-hydroxylase
1518	ENSG00000136280	1213.86	-1.08151	0.117483	-9.20566	3.4e-20	3.02e-19	83605	CCM2	7	44999475	45076469	1	protein_coding	CCM2 scaffold protein
1519	ENSG00000241058	250.877	-1.3895	0.151004	-9.20177	3.52e-20	3.13e-19	221078	NSUN6	10	18545561	18659285	-1	protein_coding	NOP2/Sun RNA methyltransferase 6
1520	ENSG00000032742	347.374	-1.2096	0.131516	-9.19734	3.67e-20	3.26e-19	8100	IFT88	13	20567138	20691444	1	protein_coding	intraflagellar transport 88
1521	ENSG00000163738	308.257	1.29696	0.141042	9.19561	3.73e-20	3.31e-19	441024	MTHFD2L	4	74114174	74303099	1	protein_coding	methylenetetrahydrofolate dehydrogenase (NADP+ dependent) 2 like
1522	ENSG00000138685	195.249	1.94167	0.211175	9.1946	3.76e-20	3.34e-19	2247	FGF2	4	122826682	122898236	1	protein_coding	fibroblast growth factor 2
1523	ENSG00000091136	8462.73	1.08552	0.118089	9.19235	3.84e-20	3.41e-19	3912	LAMB1	7	107923799	108003213	-1	protein_coding	laminin subunit beta 1
1524	ENSG00000105996	112.459	-2.69714	0.293715	-9.18283	4.2e-20	3.72e-19	3199	HOXA2	7	27100354	27102686	-1	protein_coding	homeobox A2
1525	ENSG00000196305	10408.9	-0.877214	0.0955611	-9.17962	4.33e-20	3.83e-19	3376	IARS1	9	92210207	92293854	-1	protein_coding	isoleucyl-tRNA synthetase 1
1526	ENSG00000166510	76.6705	3.08346	0.336017	9.17651	4.45e-20	3.94e-19	80323	CCDC68	18	54901509	54959461	-1	protein_coding	coiled-coil domain containing 68
1527	ENSG00000152784	49.97	-4.29152	0.467661	-9.17655	4.45e-20	3.94e-19	56978	PRDM8	4	80183879	80204329	1	protein_coding	PR/SET domain 8
1528	ENSG00000128052	167.517	10.929	1.19118	9.17494	4.52e-20	3.99e-19	3791	KDR	4	55078481	55125595	-1	protein_coding	kinase insert domain receptor
1529	ENSG00000176406	111.16	-2.2724	0.247783	-9.1709	4.69e-20	4.14e-19	9699	RIMS2	8	103500610	104254430	1	protein_coding	regulating synaptic membrane exocytosis 2
1530	ENSG00000198680	312.684	10.8691	1.1856	9.1676	4.84e-20	4.27e-19	286319	TUSC1	9	25676969	25678444	-1	protein_coding	tumor suppressor candidate 1
1531	ENSG00000130475	198.408	2.68504	0.293051	9.16237	5.08e-20	4.48e-19	23149	FCHO1	19	17747718	17788568	1	protein_coding	FCH and mu domain containing endocytic adaptor 1
1532	ENSG00000108094	1326.38	-0.858459	0.0936957	-9.1622	5.08e-20	4.48e-19	8453	CUL2	10	35008504	35127006	-1	protein_coding	cullin 2
1533	ENSG00000221968	1761.39	0.978233	0.106792	9.16013	5.18e-20	4.56e-19	3995	FADS3	11	61873519	61892051	-1	protein_coding	fatty acid desaturase 3
1534	ENSG00000154556	163.446	10.8948	1.18937	9.16013	5.18e-20	4.56e-19	8470	SORBS2	4	185585444	185956652	-1	protein_coding	sorbin and SH3 domain containing 2
1535	ENSG00000138814	2585.28	0.777717	0.0850036	9.14923	5.73e-20	5.05e-19	5530	PPP3CA	4	101023409	101348278	-1	protein_coding	protein phosphatase 3 catalytic subunit alpha
1536	ENSG00000196646	187.469	1.61455	0.176527	9.1462	5.9e-20	5.19e-19	7695	ZNF136	19	12163064	12189871	1	protein_coding	zinc finger protein 136
1537	ENSG00000137807	3611.76	-0.808267	0.0883958	-9.14373	6.03e-20	5.3e-19	9493	KIF23	15	69414246	69448427	1	protein_coding	kinesin family member 23
1538	ENSG00000163507	1550.86	-0.941074	0.102974	-9.13898	6.3e-20	5.54e-19	57650	CIP2A	3	108549864	108589644	-1	protein_coding	cellular inhibitor of PP2A
1539	ENSG00000006756	304.734	10.8309	1.18526	9.13806	6.36e-20	5.58e-19	414	ARSD	X	2903972	2929349	-1	protein_coding	arylsulfatase D
1540	ENSG00000177119	2656.64	-0.938124	0.102691	-9.13542	6.52e-20	5.72e-19	196527	ANO6	12	45215987	45482280	1	protein_coding	anoctamin 6
1541	ENSG00000110514	1703.91	-0.94731	0.103721	-9.13326	6.65e-20	5.83e-19	8567	MADD	11	47269161	47330031	1	protein_coding	MAP kinase activating death domain
1542	ENSG00000177189	1869.22	-0.80473	0.0881424	-9.12989	6.86e-20	6.01e-19	6197	RPS6KA3	X	20149911	20267519	-1	protein_coding	ribosomal protein S6 kinase A3
1543	ENSG00000112319	161.11	10.8753	1.19138	9.1283	6.96e-20	6.09e-19	2070	EYA4	6	133240514	133532128	1	protein_coding	EYA transcriptional coactivator and phosphatase 4
1544	ENSG00000166670	66.7093	-6.22969	0.682965	-9.12153	7.41e-20	6.48e-19	4319	MMP10	11	102770502	102780628	-1	protein_coding	matrix metallopeptidase 10
1545	ENSG00000181381	690.708	1.21609	0.133389	9.11683	7.74e-20	6.76e-19	91351	DDX60L	4	168356735	168537786	-1	protein_coding	DExD/H-box 60 like
1546	ENSG00000157353	507.738	1.20736	0.132439	9.1163	7.77e-20	6.79e-19	197258	FCSK	16	70454595	70480274	1	protein_coding	fucose kinase
1547	ENSG00000104518	707.4	0.908113	0.0996673	9.11144	8.13e-20	7.1e-19	79792	GSDMD	8	143553207	143563062	1	protein_coding	gasdermin D
1548	ENSG00000089335	531.403	1.25711	0.137996	9.10972	8.26e-20	7.21e-19	55900	ZNF302	19	34677639	34686397	1	protein_coding	zinc finger protein 302
1549	ENSG00000228594	141.483	2.65779	0.291765	9.10934	8.29e-20	7.23e-19	643988	FNDC10	1	1598012	1600135	-1	protein_coding	fibronectin type III domain containing 10
1550	ENSG00000135414	354.671	-1.16745	0.12818	-9.10787	8.4e-20	7.32e-19	10220	GDF11	12	55743122	55757264	1	protein_coding	growth differentiation factor 11
1551	ENSG00000129347	1328.04	0.958948	0.1053	9.1068	8.48e-20	7.39e-19	65095	KRI1	19	10553085	10566031	-1	protein_coding	KRI1 homolog
1552	ENSG00000157827	1946.44	-0.84152	0.0924254	-9.10486	8.64e-20	7.52e-19	114793	FMNL2	2	152335174	152649826	1	protein_coding	formin like 2
1553	ENSG00000171451	317.944	1.28395	0.141087	9.10042	9e-20	7.83e-19	92126	DSEL	18	67506587	67516720	-1	protein_coding	dermatan sulfate epimerase like
1554	ENSG00000066248	75.1802	-2.43593	0.267743	-9.098	9.2e-20	8e-19	25791	NGEF	2	232878701	233013256	-1	protein_coding	neuronal guanine nucleotide exchange factor
1555	ENSG00000136240	4983.68	-0.6867	0.0754887	-9.09673	9.31e-20	8.09e-19	11014	KDELR2	7	6445953	6484190	-1	protein_coding	KDEL endoplasmic reticulum protein retention receptor 2
1556	ENSG00000141527	51.2057	4.6027	0.506056	9.09525	9.44e-20	8.19e-19	79092	CARD14	17	80169992	80216073	1	protein_coding	caspase recruitment domain family member 14
1557	ENSG00000141934	516.918	-1.07971	0.118765	-9.09112	9.8e-20	8.5e-19	8612	PLPP2	19	281040	291403	-1	protein_coding	phospholipid phosphatase 2
1558	ENSG00000117115	50.0917	4.70751	0.517861	9.0903	9.88e-20	8.56e-19	11240	PADI2	1	17066761	17119451	-1	protein_coding	peptidyl arginine deiminase 2
1559	ENSG00000172765	732.054	-1.0575	0.116461	-9.08029	1.08e-19	9.38e-19	23023	TMCC1	3	129647792	129893711	-1	protein_coding	transmembrane and coiled-coil domain family 1
1560	ENSG00000136758	4564.96	-1.05043	0.115716	-9.07763	1.11e-19	9.61e-19	10730	YME1L1	10	27110111	27155266	-1	protein_coding	YME1 like 1 ATPase
1561	ENSG00000119402	3676.14	-0.982196	0.108217	-9.07619	1.12e-19	9.72e-19	26190	FBXW2	9	120751978	120793416	-1	protein_coding	F-box and WD repeat domain containing 2
1562	ENSG00000087128	107.574	2.33075	0.256797	9.07621	1.12e-19	9.72e-19	28983	TMPRSS11E	4	68447463	68497604	1	protein_coding	transmembrane serine protease 11E
1563	ENSG00000144366	59.9115	-5.78876	0.638099	-9.07189	1.17e-19	1.01e-18	51454	GULP1	2	188291669	188595931	1	protein_coding	GULP PTB domain containing engulfment adaptor 1
1564	ENSG00000156959	73.9087	6.88698	0.760322	9.05798	1.33e-19	1.15e-18	375323	LHFPL4	3	9498361	9553822	-1	protein_coding	LHFPL tetraspan subfamily member 4
1565	ENSG00000120162	2167.55	0.815947	0.09009	9.05701	1.34e-19	1.16e-18	79817	MOB3B	9	27325209	27529814	-1	protein_coding	MOB kinase activator 3B
1566	ENSG00000107951	820.715	-0.956592	0.105694	-9.05055	1.42e-19	1.23e-18	55149	MTPAP	10	30309801	30374448	-1	protein_coding	mitochondrial poly(A) polymerase
1567	ENSG00000146054	387.931	-1.46361	0.161755	-9.04831	1.45e-19	1.25e-18	81786	TRIM7	5	181193924	181205293	-1	protein_coding	tripartite motif containing 7
1568	ENSG00000138180	2585.71	-1.1986	0.132471	-9.04802	1.46e-19	1.25e-18	55165	CEP55	10	93496612	93529092	1	protein_coding	centrosomal protein 55
1569	ENSG00000153208	55.0179	3.32012	0.367064	9.04507	1.5e-19	1.29e-18	10461	MERTK	2	111898607	112029561	1	protein_coding	MER proto-oncogene, tyrosine kinase
1570	ENSG00000107929	2471.91	-1.05161	0.116341	-9.03902	1.58e-19	1.36e-18	23185	LARP4B	10	806933	931821	-1	protein_coding	La ribonucleoprotein 4B
1571	ENSG00000164828	5952.1	-0.832007	0.0920852	-9.03519	1.64e-19	1.41e-18	23353	SUN1	7	816615	896435	1	protein_coding	Sad1 and UNC84 domain containing 1
1572	ENSG00000176928	106.168	2.37937	0.26341	9.03293	1.67e-19	1.44e-18	51301	GCNT4	5	75025346	75052558	-1	protein_coding	glucosaminyl (N-acetyl) transferase 4
1573	ENSG00000106785	2132.6	-1.49841	0.165928	-9.03048	1.71e-19	1.47e-18	9830	TRIM14	9	98069275	98119222	-1	protein_coding	tripartite motif containing 14
1574	ENSG00000073008	1294.79	-1.40083	0.15514	-9.02943	1.73e-19	1.48e-18	5817	PVR	19	44643798	44666162	1	protein_coding	PVR cell adhesion molecule
1575	ENSG00000203867	48.8543	4.55798	0.504825	9.02884	1.73e-19	1.49e-18	282996	RBM20	10	110644336	110839468	1	protein_coding	RNA binding motif protein 20
1576	ENSG00000180938	49.4009	-3.87664	0.429584	-9.02417	1.81e-19	1.55e-18	137209	ZNF572	8	124973295	124979389	1	protein_coding	zinc finger protein 572
1577	ENSG00000107372	2917.39	-0.710432	0.0787308	-9.02357	1.82e-19	1.56e-18	7763	ZFAND5	9	72351413	72365235	-1	protein_coding	zinc finger AN1-type containing 5
1578	ENSG00000178104	3251.76	0.811694	0.0899725	9.02158	1.85e-19	1.59e-18	9659	PDE4DIP	1	148808140	149048286	1	protein_coding	phosphodiesterase 4D interacting protein
1579	ENSG00000011422	169.267	-1.63059	0.180798	-9.01885	1.9e-19	1.63e-18	5329	PLAUR	19	43646095	43670547	-1	protein_coding	plasminogen activator, urokinase receptor
1580	ENSG00000164342	152.827	2.05638	0.228016	9.01857	1.91e-19	1.63e-18	7098	TLR3	4	186068911	186088073	1	protein_coding	toll like receptor 3
1581	ENSG00000130513	57.556	6.19442	0.687059	9.01585	1.95e-19	1.67e-18	9518	GDF15	19	18374731	18389176	1	protein_coding	growth differentiation factor 15
1582	ENSG00000185963	4002.96	-0.897254	0.0995342	-9.01453	1.98e-19	1.69e-18	23299	BICD2	9	92711363	92764833	-1	protein_coding	BICD cargo adaptor 2
1583	ENSG00000132692	48.4102	-3.76562	0.417811	-9.01272	2.01e-19	1.72e-18	63827	BCAN	1	156641390	156659532	1	protein_coding	brevican
1584	ENSG00000104365	766.442	-1.07176	0.118949	-9.01018	2.06e-19	1.75e-18	3551	IKBKB	8	42271302	42332460	1	protein_coding	inhibitor of nuclear factor kappa B kinase subunit beta
1585	ENSG00000113712	5524.17	0.695982	0.0772575	9.0086	2.09e-19	1.78e-18	1452	CSNK1A1	5	149492982	149551471	-1	protein_coding	casein kinase 1 alpha 1
1586	ENSG00000108179	3068.78	-0.692595	0.076932	-9.0027	2.2e-19	1.87e-18	10105	PPIF	10	79347469	79355334	1	protein_coding	peptidylprolyl isomerase F
1587	ENSG00000085415	1857.18	0.938052	0.104196	9.00272	2.2e-19	1.87e-18	81929	SEH1L	18	12947133	12987536	1	protein_coding	SEH1 like nucleoporin
1588	ENSG00000138674	2862.65	0.927451	0.103024	9.00231	2.21e-19	1.88e-18	22872	SEC31A	4	82818509	82901166	-1	protein_coding	SEC31 homolog A, COPII coat complex component
1589	ENSG00000128059	1574.96	1.01255	0.112485	9.00164	2.22e-19	1.89e-18	5471	PPAT	4	56393362	56435615	-1	protein_coding	phosphoribosyl pyrophosphate amidotransferase
1590	ENSG00000174327	215.395	-1.96787	0.21869	-8.99843	2.29e-19	1.95e-18	201232	SLC16A13	17	7036015	7040117	1	protein_coding	solute carrier family 16 member 13
1591	ENSG00000145191	1768.37	-0.726653	0.0807712	-8.99644	2.33e-19	1.98e-18	8893	EIF2B5	3	184135038	184146127	1	protein_coding	eukaryotic translation initiation factor 2B subunit epsilon
1592	ENSG00000105700	1519.65	0.77854	0.086555	8.99474	2.37e-19	2.01e-18	79036	KXD1	19	18557762	18569387	1	protein_coding	KxDL motif containing 1
1593	ENSG00000167461	921.316	1.0228	0.113721	8.99389	2.39e-19	2.02e-18	4218	RAB8A	19	16111889	16134234	1	protein_coding	RAB8A, member RAS oncogene family
1594	ENSG00000161405	247.54	9.63694	1.07155	8.99341	2.4e-19	2.03e-18	22806	IKZF3	17	39757718	39864312	-1	protein_coding	IKAROS family zinc finger 3
1595	ENSG00000135069	5237.06	-0.935226	0.103998	-8.99274	2.41e-19	2.04e-18	29968	PSAT1	9	78297125	78330093	1	protein_coding	phosphoserine aminotransferase 1
1596	ENSG00000169550	152.582	10.7965	1.20065	8.99229	2.42e-19	2.05e-18	143662	MUC15	11	26559032	26572263	-1	protein_coding	mucin 15, cell surface associated
1597	ENSG00000163513	2789.43	-0.83839	0.0932778	-8.98809	2.52e-19	2.13e-18	7048	TGFBR2	3	30606601	30694142	1	protein_coding	transforming growth factor beta receptor 2
1598	ENSG00000176165	149.225	10.7643	1.19767	8.9877	2.52e-19	2.13e-18	2290	FOXG1	14	28764329	28770277	1	protein_coding	forkhead box G1
1599	ENSG00000109736	1152.99	1.01666	0.113129	8.98668	2.55e-19	2.15e-18	10227	MFSD10	4	2930561	2934834	-1	protein_coding	major facilitator superfamily domain containing 10
1600	ENSG00000121067	1595.26	0.867781	0.0965717	8.98588	2.57e-19	2.17e-18	8405	SPOP	17	49598884	49678163	-1	protein_coding	speckle type BTB/POZ protein
1601	ENSG00000006451	2253.28	-1.19935	0.133519	-8.98264	2.64e-19	2.23e-18	5898	RALA	7	39623565	39708120	1	protein_coding	RAS like proto-oncogene A
1602	ENSG00000172262	1447.06	1.01256	0.112798	8.97674	2.79e-19	2.35e-18	7690	ZNF131	5	43065176	43192021	1	protein_coding	zinc finger protein 131
1603	ENSG00000109332	6756.18	0.974707	0.108679	8.96865	3e-19	2.53e-18	7323	UBE2D3	4	102794383	102868896	-1	protein_coding	ubiquitin conjugating enzyme E2 D3
1604	ENSG00000138738	272.762	10.6716	1.18992	8.96836	3.01e-19	2.53e-18	11107	PRDM5	4	120684919	120922870	-1	protein_coding	PR/SET domain 5
1605	ENSG00000136908	980.41	-1.16755	0.130187	-8.9682	3.01e-19	2.54e-18	8818	DPM2	9	127935099	127937854	-1	protein_coding	dolichyl-phosphate mannosyltransferase subunit 2, regulatory
1606	ENSG00000138769	77.9417	2.66336	0.297248	8.96005	3.25e-19	2.73e-18	8999	CDKL2	4	75576496	75630716	-1	protein_coding	cyclin dependent kinase like 2
1607	ENSG00000111799	6106.1	-1.49667	0.167087	-8.95743	3.32e-19	2.79e-18	1303	COL12A1	6	75084326	75206267	-1	protein_coding	collagen type XII alpha 1 chain
1608	ENSG00000057935	973.893	0.906677	0.101293	8.95102	3.52e-19	2.96e-18	57504	MTA3	2	42494569	42756947	1	protein_coding	metastasis associated 1 family member 3
1609	ENSG00000005961	76.2106	3.05654	0.341761	8.94349	3.77e-19	3.17e-18	3674	ITGA2B	17	44372180	44389649	-1	protein_coding	integrin subunit alpha 2b
1610	ENSG00000162009	48.264	3.34639	0.374393	8.93818	3.96e-19	3.32e-18	6755	SSTR5	16	1072747	1081454	1	protein_coding	somatostatin receptor 5
1611	ENSG00000163808	833.015	-1.13959	0.127565	-8.93339	4.13e-19	3.46e-18	56992	KIF15	3	44761721	44873376	1	protein_coding	kinesin family member 15
1612	ENSG00000055163	72.0342	6.8507	0.766979	8.93206	4.18e-19	3.5e-18	26999	CYFIP2	5	157266079	157395595	1	protein_coding	cytoplasmic FMR1 interacting protein 2
1613	ENSG00000131435	1177.43	-0.806845	0.0903472	-8.9305	4.24e-19	3.55e-18	8572	PDLIM4	5	132257696	132273454	1	protein_coding	PDZ and LIM domain 4
1614	ENSG00000160293	3360.56	-1.05462	0.118161	-8.92528	4.45e-19	3.72e-18	7410	VAV2	9	133761894	133992604	-1	protein_coding	vav guanine nucleotide exchange factor 2
1615	ENSG00000103248	903.354	0.898156	0.100653	8.92329	4.53e-19	3.79e-18	64779	MTHFSD	16	86530178	86555235	-1	protein_coding	methenyltetrahydrofolate synthetase domain containing
1616	ENSG00000126351	615.28	-1.05178	0.117905	-8.92055	4.64e-19	3.88e-18	7067	THRA	17	40058290	40093867	1	protein_coding	thyroid hormone receptor alpha
1617	ENSG00000051341	1500.52	-0.933778	0.104681	-8.92021	4.65e-19	3.89e-18	10721	POLQ	3	121431431	121545988	-1	protein_coding	DNA polymerase theta
1618	ENSG00000141642	159.87	-1.7521	0.196423	-8.92003	4.66e-19	3.89e-18	55520	ELAC1	18	50967991	50988121	1	protein_coding	elaC ribonuclease Z 1
1619	ENSG00000177683	660.922	1.32583	0.148712	8.9154	4.86e-19	4.06e-18	168451	THAP5	7	108554543	108569750	-1	protein_coding	THAP domain containing 5
1620	ENSG00000072954	321.385	1.32034	0.148133	8.9132	4.96e-19	4.13e-18	79041	TMEM38A	19	16661139	16690023	1	protein_coding	transmembrane protein 38A
1621	ENSG00000135750	540.87	-1.24849	0.140119	-8.91023	5.09e-19	4.24e-18	3775	KCNK1	1	233614106	233672514	1	protein_coding	potassium two pore domain channel subfamily K member 1
1622	ENSG00000105339	553.308	1.28865	0.144656	8.90836	5.18e-19	4.31e-18	22898	DENND3	8	141117278	141195808	1	protein_coding	DENN domain containing 3
1623	ENSG00000167202	1532.3	0.82934	0.0931069	8.9074	5.22e-19	4.35e-18	23102	TBC1D2B	15	77984036	78077724	-1	protein_coding	TBC1 domain family member 2B
1624	ENSG00000198729	1409.01	0.791379	0.0888654	8.90537	5.32e-19	4.43e-18	81706	PPP1R14C	6	150143044	150250392	1	protein_coding	protein phosphatase 1 regulatory inhibitor subunit 14C
1625	ENSG00000164241	63.4328	3.39669	0.381527	8.90288	5.44e-19	4.52e-18	401207	C5orf63	5	127045235	127073506	-1	protein_coding	chromosome 5 open reading frame 63
1626	ENSG00000100003	651.812	-1.05116	0.118208	-8.89246	5.98e-19	4.97e-18	23541	SEC14L2	22	30396941	30425303	1	protein_coding	SEC14 like lipid binding 2
1627	ENSG00000079459	9568.78	-1.09883	0.123603	-8.89003	6.11e-19	5.07e-18	2222	FDFT1	8	11795573	11839304	1	protein_coding	farnesyl-diphosphate farnesyltransferase 1
1628	ENSG00000170448	646.017	0.947819	0.10673	8.88056	6.65e-19	5.52e-18	152518	NFXL1	4	47847233	47914667	-1	protein_coding	nuclear transcription factor, X-box binding like 1
1629	ENSG00000064655	53.1155	5.36688	0.604429	8.87926	6.73e-19	5.58e-18	2139	EYA2	20	46894624	47188844	1	protein_coding	EYA transcriptional coactivator and phosphatase 2
1630	ENSG00000183032	51.2481	4.4916	0.50595	8.87756	6.83e-19	5.66e-18	89874	SLC25A21	14	36677921	37172606	-1	protein_coding	solute carrier family 25 member 21
1631	ENSG00000251493	221.026	-1.96216	0.221049	-8.87659	6.89e-19	5.71e-18	2297	FOXD1	5	73444827	73448777	-1	protein_coding	forkhead box D1
1632	ENSG00000019549	2445	-0.861639	0.0970751	-8.876	6.93e-19	5.74e-18	6591	SNAI2	8	48917598	48921740	-1	protein_coding	snail family transcriptional repressor 2
1633	ENSG00000151692	111.773	-1.97171	0.222153	-8.87545	6.97e-19	5.76e-18	9781	RNF144A	2	6917412	7068286	1	protein_coding	ring finger protein 144A
1634	ENSG00000095319	6133.15	-1.00036	0.112815	-8.86727	7.5e-19	6.2e-18	23511	NUP188	9	128947699	129007096	1	protein_coding	nucleoporin 188
1635	ENSG00000102265	1511.49	-0.868341	0.0979346	-8.86654	7.55e-19	6.23e-18	7076	TIMP1	X	47582408	47586789	1	protein_coding	TIMP metallopeptidase inhibitor 1
1636	ENSG00000174791	1064.98	-0.847545	0.0955936	-8.86613	7.57e-19	6.25e-18	9610	RIN1	11	66330241	66336840	-1	protein_coding	Ras and Rab interactor 1
1637	ENSG00000119411	45.9339	5.37207	0.605928	8.86586	7.59e-19	6.27e-18	54836	BSPRY	9	113349541	113371233	1	protein_coding	B-box and SPRY domain containing
1638	ENSG00000116062	4601.2	0.734695	0.0828784	8.86473	7.67e-19	6.32e-18	2956	MSH6	2	47695530	47810063	1	protein_coding	mutS homolog 6
1639	ENSG00000244405	729.746	-1.91012	0.215515	-8.86306	7.78e-19	6.41e-18	2119	ETV5	3	186046314	186110318	-1	protein_coding	ETS variant transcription factor 5
1640	ENSG00000102349	453.036	-1.06855	0.120563	-8.86306	7.78e-19	6.41e-18	11279	KLF8	X	56232356	56291531	1	protein_coding	KLF transcription factor 8
1641	ENSG00000125354	523.261	1.14316	0.129077	8.85641	8.26e-19	6.8e-18	23157	SEPTIN6	X	119615724	119693370	-1	protein_coding	septin 6
1642	ENSG00000110619	1783.19	-0.834853	0.0942892	-8.85417	8.43e-19	6.94e-18	833	CARS1	11	3000922	3057613	-1	protein_coding	cysteinyl-tRNA synthetase 1
1643	ENSG00000182103	55.8735	5.87251	0.663354	8.85276	8.54e-19	7.02e-18	220382	FAM181B	11	82729940	82733864	-1	protein_coding	family with sequence similarity 181 member B
1644	ENSG00000078081	101.226	3.24782	0.367214	8.84447	9.2e-19	7.56e-18	27074	LAMP3	3	183122215	183163839	-1	protein_coding	lysosomal associated membrane protein 3
1645	ENSG00000159069	2306.21	-0.813705	0.0920112	-8.84355	9.27e-19	7.62e-18	54461	FBXW5	9	136940435	136944738	-1	protein_coding	F-box and WD repeat domain containing 5
1646	ENSG00000197928	241.33	10.4949	1.18703	8.84128	9.46e-19	7.77e-18	342926	ZNF677	19	53235381	53254898	-1	protein_coding	zinc finger protein 677
1647	ENSG00000070423	836.174	-1.34645	0.152387	-8.83575	9.94e-19	8.16e-18	55658	RNF126	19	647526	663233	-1	protein_coding	ring finger protein 126
1648	ENSG00000125505	2614.94	-1.62987	0.184547	-8.83174	1.03e-18	8.45e-18	79143	MBOAT7	19	54173412	54189882	-1	protein_coding	membrane bound O-acyltransferase domain containing 7
1649	ENSG00000161298	127.622	10.5389	1.19369	8.82889	1.06e-18	8.66e-18	84911	ZNF382	19	36604817	36634114	1	protein_coding	zinc finger protein 382
1650	ENSG00000179388	62.437	-2.98004	0.337591	-8.82736	1.07e-18	8.78e-18	1960	EGR3	8	22687659	22693480	-1	protein_coding	early growth response 3
1651	ENSG00000103037	500.072	1.0301	0.116745	8.82349	1.11e-18	9.08e-18	79918	SETD6	16	58515479	58523842	1	protein_coding	SET domain containing 6, protein lysine methyltransferase
1652	ENSG00000170085	426.801	1.59663	0.181125	8.81507	1.2e-18	9.78e-18	375484	SIMC1	5	176238367	176345991	1	protein_coding	SUMO interacting motifs containing 1
1653	ENSG00000125827	973.838	-0.951874	0.108064	-8.8084	1.27e-18	1.04e-17	56255	TMX4	20	7977346	8019805	-1	protein_coding	thioredoxin related transmembrane protein 4
1654	ENSG00000115526	238.066	10.4753	1.18926	8.8083	1.27e-18	1.04e-17	9486	CHST10	2	100391860	100417668	-1	protein_coding	carbohydrate sulfotransferase 10
1655	ENSG00000171723	584.685	-1.15039	0.130609	-8.80789	1.28e-18	1.04e-17	10243	GPHN	14	66507407	67181803	1	protein_coding	gephyrin
1656	ENSG00000054282	395.021	-1.04012	0.118128	-8.80507	1.31e-18	1.07e-17	10806	SDCCAG8	1	243256034	243500091	1	protein_coding	SHH signaling and ciliogenesis regulator SDCCAG8
1657	ENSG00000174165	443.986	-1.09588	0.124479	-8.80374	1.32e-18	1.08e-17	254359	ZDHHC24	11	66520637	66546235	-1	protein_coding	zinc finger DHHC-type containing 24
1658	ENSG00000116574	124.25	1.98453	0.22542	8.80371	1.32e-18	1.08e-17	58480	RHOU	1	228735479	228746664	1	protein_coding	ras homolog family member U
1659	ENSG00000112149	191.658	1.61143	0.183077	8.80193	1.34e-18	1.1e-17	9308	CD83	6	14117256	14136918	1	protein_coding	CD83 molecule
1660	ENSG00000121743	106.841	-2.18609	0.248422	-8.79992	1.37e-18	1.11e-17	2700	GJA3	13	20138255	20161052	-1	protein_coding	gap junction protein alpha 3
1661	ENSG00000007264	53.8885	-5.63561	0.640539	-8.79823	1.39e-18	1.13e-17	4145	MATK	19	3777970	3802129	-1	protein_coding	megakaryocyte-associated tyrosine kinase
1662	ENSG00000187772	169.695	9.09099	1.03343	8.79688	1.41e-18	1.14e-17	389421	LIN28B	6	104936616	105083332	1	protein_coding	lin-28 homolog B
1663	ENSG00000142794	472.042	1.04472	0.11877	8.79611	1.42e-18	1.15e-17	84224	NBPF3	1	21440128	21485005	1	protein_coding	NBPF member 3
1664	ENSG00000051523	325.252	-1.18636	0.134907	-8.79392	1.44e-18	1.17e-17	1535	CYBA	16	88643275	88651083	-1	protein_coding	cytochrome b-245 alpha chain
1665	ENSG00000171246	52.6894	6.06825	0.690243	8.79146	1.48e-18	1.2e-17	4884	NPTX1	17	80466834	80477843	-1	protein_coding	neuronal pentraxin 1
1666	ENSG00000056998	122.893	10.4851	1.19274	8.7908	1.48e-18	1.2e-17	8908	GYG2	X	2828822	2882820	1	protein_coding	glycogenin 2
1667	ENSG00000112312	1529.08	1.07973	0.122873	8.78733	1.53e-18	1.24e-17	51053	GMNN	6	24774931	24786099	1	protein_coding	geminin DNA replication inhibitor
1668	ENSG00000127920	104.856	-1.97315	0.224635	-8.78382	1.58e-18	1.28e-17	2791	GNG11	7	93921735	93928610	1	protein_coding	G protein subunit gamma 11
1669	ENSG00000119326	5046.18	-1.32072	0.150397	-8.78159	1.61e-18	1.3e-17	8727	CTNNAL1	9	108942569	109013522	-1	protein_coding	catenin alpha like 1
1670	ENSG00000177706	310.824	-1.59872	0.182125	-8.77814	1.66e-18	1.34e-17	56975	FAM20C	7	192571	260772	1	protein_coding	FAM20C golgi associated secretory pathway kinase
1671	ENSG00000106009	1626.5	-1.05133	0.119805	-8.7753	1.7e-18	1.38e-17	221927	BRAT1	7	2537810	2555694	-1	protein_coding	BRCA1 associated ATM activator 1
1672	ENSG00000132286	806.473	-0.97046	0.110592	-8.77516	1.71e-18	1.38e-17	26515	TIMM10B	11	6481501	6484681	1	protein_coding	translocase of inner mitochondrial membrane 10B
1673	ENSG00000157554	44.823	4.41336	0.502976	8.77449	1.72e-18	1.39e-17	2078	ERG	21	38380027	38661780	-1	protein_coding	ETS transcription factor ERG
1674	ENSG00000075336	974.931	-1.08314	0.123463	-8.77298	1.74e-18	1.4e-17	29090	TIMM21	18	74148523	74160531	1	protein_coding	translocase of inner mitochondrial membrane 21
1675	ENSG00000229544	235.253	-1.31922	0.150374	-8.77292	1.74e-18	1.4e-17	390010	NKX1-2	10	124445243	124450035	-1	protein_coding	NK1 homeobox 2
1676	ENSG00000178026	157.326	-1.5674	0.178689	-8.77167	1.76e-18	1.42e-17	388886	LRRC75B	22	24585620	24593208	-1	protein_coding	leucine rich repeat containing 75B
1677	ENSG00000083168	2069.32	-0.841168	0.0959277	-8.76877	1.81e-18	1.46e-17	7994	KAT6A	8	41929479	42051994	-1	protein_coding	lysine acetyltransferase 6A
1678	ENSG00000213694	51.9053	6.04121	0.68932	8.76401	1.88e-18	1.52e-17	1903	S1PR3	9	88990863	89005155	1	protein_coding	sphingosine-1-phosphate receptor 3
1679	ENSG00000177105	964.024	-1.14502	0.130671	-8.76261	1.91e-18	1.54e-17	391	RHOG	11	3826978	3840959	-1	protein_coding	ras homolog family member G
1680	ENSG00000198794	99.8555	2.02908	0.231571	8.76224	1.91e-18	1.54e-17	192683	SCAMP5	15	74957219	75021495	1	protein_coding	secretory carrier membrane protein 5
1681	ENSG00000154124	2155.78	0.864634	0.0987935	8.75193	2.1e-18	1.69e-17	90268	OTULIN	5	14664664	14699850	1	protein_coding	OTU deubiquitinase with linear linkage specificity
1682	ENSG00000112144	593.563	-1.0711	0.122402	-8.75069	2.12e-18	1.7e-17	22858	CILK1	6	53001279	53061824	-1	protein_coding	ciliogenesis associated kinase 1
1683	ENSG00000013306	3521.08	0.696874	0.0796763	8.74631	2.2e-18	1.77e-17	51629	SLC25A39	17	44319625	44324870	-1	protein_coding	solute carrier family 25 member 39
1684	ENSG00000166377	381.537	-1.17905	0.13483	-8.74476	2.23e-18	1.79e-17	374868	ATP9B	18	79069285	79378287	1	protein_coding	ATPase phospholipid transporting 9B (putative)
1685	ENSG00000198046	118.323	10.429	1.19293	8.74231	2.28e-18	1.83e-17	63934	ZNF667	19	56439325	56478065	-1	protein_coding	zinc finger protein 667
1686	ENSG00000131459	42.5066	4.72779	0.540828	8.74177	2.29e-18	1.84e-17	9945	GFPT2	5	180300698	180353336	-1	protein_coding	glutamine-fructose-6-phosphate transaminase 2
1687	ENSG00000040731	70.7117	2.31417	0.264818	8.73871	2.36e-18	1.89e-17	1008	CDH10	5	24487100	24644978	-1	protein_coding	cadherin 10
1688	ENSG00000163281	541.406	1.26408	0.144664	8.73802	2.37e-18	1.9e-17	132789	GNPDA2	4	44682200	44726588	-1	protein_coding	glucosamine-6-phosphate deaminase 2
1689	ENSG00000105698	1162.33	0.917978	0.105072	8.73665	2.4e-18	1.92e-17	7392	USF2	19	35268962	35279821	1	protein_coding	upstream transcription factor 2, c-fos interacting
1690	ENSG00000162174	43.2409	4.90697	0.561765	8.73492	2.44e-18	1.95e-17	80150	ASRGL1	11	62337448	62393412	1	protein_coding	asparaginase and isoaspartyl peptidase 1
1691	ENSG00000067606	728.888	0.861348	0.0986521	8.73117	2.52e-18	2.01e-17	5590	PRKCZ	1	2050411	2185395	1	protein_coding	protein kinase C zeta
1692	ENSG00000145354	678.026	1.24345	0.142435	8.72993	2.55e-18	2.03e-17	493856	CISD2	4	102868974	102892807	1	protein_coding	CDGSH iron sulfur domain 2
1693	ENSG00000135999	809.783	0.899786	0.103085	8.72854	2.58e-18	2.06e-17	26122	EPC2	2	148644440	148787569	1	protein_coding	enhancer of polycomb homolog 2
1694	ENSG00000125398	1118.63	-2.27854	0.261153	-8.72495	2.66e-18	2.12e-17	6662	SOX9	17	72121020	72126416	1	protein_coding	SRY-box transcription factor 9
1695	ENSG00000142459	368.703	-1.11201	0.127468	-8.72385	2.69e-18	2.14e-17	115704	EVI5L	19	7830218	7864976	1	protein_coding	ecotropic viral integration site 5 like
1696	ENSG00000122034	2178.25	-1.29717	0.14872	-8.7222	2.73e-18	2.17e-17	2971	GTF3A	13	27424619	27435823	1	protein_coding	general transcription factor IIIA
1697	ENSG00000126561	46.0637	5.59474	0.641515	8.72114	2.75e-18	2.19e-17	6776	STAT5A	17	42287547	42311943	1	protein_coding	signal transducer and activator of transcription 5A
1698	ENSG00000167306	968.522	-1.06425	0.122047	-8.71998	2.78e-18	2.21e-17	4645	MYO5B	18	49822789	50195164	-1	protein_coding	myosin VB
1699	ENSG00000160446	871.789	-0.987147	0.113248	-8.71671	2.86e-18	2.28e-17	84885	ZDHHC12	9	128720870	128724127	-1	protein_coding	zinc finger DHHC-type palmitoyltransferase 12
1700	ENSG00000125863	641.983	-1.28814	0.147806	-8.71505	2.91e-18	2.31e-17	8195	MKKS	20	10401009	10434222	-1	protein_coding	MKKS centrosomal shuttling protein
1701	ENSG00000135127	278.826	-1.65773	0.190221	-8.71476	2.91e-18	2.31e-17	92558	BICDL1	12	119989236	120094494	1	protein_coding	BICD family like cargo adaptor 1
1702	ENSG00000141971	685.823	0.995191	0.114198	8.71465	2.92e-18	2.32e-17	93343	MVB12A	19	17405722	17433724	1	protein_coding	multivesicular body subunit 12A
1703	ENSG00000181007	71.0577	2.38679	0.27396	8.71218	2.98e-18	2.36e-17	284406	ZFP82	19	36383120	36418644	-1	protein_coding	ZFP82 zinc finger protein
1704	ENSG00000164484	130.149	-10.3833	1.19261	-8.70639	3.14e-18	2.49e-17	114801	TMEM200A	6	130366017	130443067	1	protein_coding	transmembrane protein 200A
1705	ENSG00000157193	1535.8	-1.16136	0.133399	-8.70589	3.15e-18	2.5e-17	7804	LRP8	1	53242364	53328469	-1	protein_coding	LDL receptor related protein 8
1706	ENSG00000198000	2346.32	-1.02259	0.117473	-8.70487	3.18e-18	2.52e-17	55035	NOL8	9	92297358	92325636	-1	protein_coding	nucleolar protein 8
1707	ENSG00000091490	883.242	1.05988	0.121761	8.70465	3.19e-18	2.52e-17	23231	SEL1L3	4	25747433	25863760	-1	protein_coding	SEL1L family member 3
1708	ENSG00000180818	608.224	-1.00735	0.115728	-8.70448	3.19e-18	2.52e-17	3226	HOXC10	12	53985065	53990279	1	protein_coding	homeobox C10
1709	ENSG00000147439	380.028	-1.1893	0.136748	-8.697	3.41e-18	2.69e-17	55909	BIN3	8	22620418	22669148	-1	protein_coding	bridging integrator 3
1710	ENSG00000091656	187.881	2.15059	0.247356	8.69429	3.49e-18	2.76e-17	79776	ZFHX4	8	76681239	76867281	1	protein_coding	zinc finger homeobox 4
1711	ENSG00000128050	8818.6	0.957859	0.110177	8.6938	3.51e-18	2.77e-17	10606	PAICS	4	56435741	56464578	1	protein_coding	phosphoribosylaminoimidazole carboxylase and phosphoribosylaminoimidazolesuccinocarboxamide synthase
1712	ENSG00000226124	56.6212	2.74679	0.316002	8.69233	3.55e-18	2.8e-17	348751	FTCDNL1	2	199760544	199851192	-1	protein_coding	formiminotransferase cyclodeaminase N-terminal like
1713	ENSG00000115414	48869.3	-2.10472	0.24216	-8.69144	3.58e-18	2.82e-17	2335	FN1	2	215360440	215436073	-1	protein_coding	fibronectin 1
1714	ENSG00000109738	40.5646	4.26082	0.490457	8.68745	3.71e-18	2.92e-17	2743	GLRB	4	157076125	157172090	1	protein_coding	glycine receptor beta
1715	ENSG00000135018	5772.4	-0.772993	0.0889831	-8.68696	3.72e-18	2.93e-17	29979	UBQLN1	9	83659968	83707958	-1	protein_coding	ubiquilin 1
1716	ENSG00000174206	366.443	-1.14429	0.131852	-8.67854	4.01e-18	3.16e-17	144577	KICS2	12	64186316	64222296	-1	protein_coding	KICSTOR subunit 2
1717	ENSG00000131979	240.113	1.51204	0.174275	8.67615	4.09e-18	3.22e-17	2643	GCH1	14	54842008	54902826	-1	protein_coding	GTP cyclohydrolase 1
1718	ENSG00000134294	17095.8	0.652009	0.0751781	8.67285	4.21e-18	3.31e-17	54407	SLC38A2	12	46358188	46372773	-1	protein_coding	solute carrier family 38 member 2
1719	ENSG00000198517	715.89	-1.39169	0.16048	-8.67205	4.24e-18	3.34e-17	7975	MAFK	7	1530702	1543043	1	protein_coding	MAF bZIP transcription factor K
1720	ENSG00000170802	627.703	-1.10144	0.127021	-8.67134	4.27e-18	3.35e-17	3344	FOXN2	2	48314637	48379295	1	protein_coding	forkhead box N2
1721	ENSG00000168067	432.882	1.22209	0.141034	8.66524	4.51e-18	3.54e-17	5871	MAP4K2	11	64784918	64803241	-1	protein_coding	mitogen-activated protein kinase kinase kinase kinase 2
1722	ENSG00000165521	140.362	1.8686	0.215647	8.66509	4.51e-18	3.54e-17	161436	EML5	14	88612431	88792953	-1	protein_coding	EMAP like 5
1723	ENSG00000081014	1030.9	-0.895177	0.103319	-8.66418	4.55e-18	3.57e-17	23431	AP4E1	15	50908672	51005895	1	protein_coding	adaptor related protein complex 4 subunit epsilon 1
1724	ENSG00000142634	2312.09	-0.851703	0.0983114	-8.66331	4.58e-18	3.59e-17	79180	EFHD2	1	15409888	15430339	1	protein_coding	EF-hand domain family member D2
1725	ENSG00000113070	138.174	-2.41033	0.278235	-8.66293	4.6e-18	3.6e-17	1839	HBEGF	5	140332843	140346603	-1	protein_coding	heparin binding EGF like growth factor
1726	ENSG00000174945	81.1063	3.58852	0.414366	8.66025	4.71e-18	3.68e-17	155185	AMZ1	7	2679522	2775500	1	protein_coding	archaelysin family metallopeptidase 1
1727	ENSG00000183098	45.3107	-3.92029	0.452674	-8.6603	4.71e-18	3.68e-17	10082	GPC6	13	93226807	94408020	1	protein_coding	glypican 6
1728	ENSG00000167601	1868.15	-1.17328	0.135502	-8.65872	4.77e-18	3.73e-17	558	AXL	19	41219223	41261766	1	protein_coding	AXL receptor tyrosine kinase
1729	ENSG00000123689	52.0598	6.04625	0.698509	8.65594	4.89e-18	3.82e-17	50486	G0S2	1	209675412	209676390	1	protein_coding	G0/G1 switch 2
1730	ENSG00000214717	872.043	0.805346	0.0930579	8.65425	4.96e-18	3.87e-17	9189	ZBED1	X	2486414	2500976	-1	protein_coding	zinc finger BED-type containing 1
1731	ENSG00000078142	819.705	-1.27401	0.147216	-8.65398	4.97e-18	3.88e-17	5289	PIK3C3	18	41955234	42087830	1	protein_coding	phosphatidylinositol 3-kinase catalytic subunit type 3
1732	ENSG00000128408	88.8018	2.46978	0.285444	8.6524	5.04e-18	3.93e-17	26150	RIBC2	22	45413693	45432509	1	protein_coding	RIB43A domain with coiled-coils 2
1733	ENSG00000102804	2462.64	-0.94064	0.108881	-8.63916	5.66e-18	4.41e-17	8848	TSC22D1	13	44432143	44577147	-1	protein_coding	TSC22 domain family member 1
1734	ENSG00000129595	64.0861	-2.56855	0.297343	-8.63834	5.7e-18	4.44e-17	64097	EPB41L4A	5	112142441	112419313	-1	protein_coding	erythrocyte membrane protein band 4.1 like 4A
1735	ENSG00000180340	627.528	1.01079	0.117013	8.63827	5.71e-18	4.44e-17	2535	FZD2	17	44557484	44561262	1	protein_coding	frizzled class receptor 2
1736	ENSG00000152484	798.728	-1.11694	0.12932	-8.63706	5.77e-18	4.49e-17	219333	USP12	13	27066156	27171811	-1	protein_coding	ubiquitin specific peptidase 12
1737	ENSG00000151224	45.8818	5.60567	0.649301	8.63339	5.96e-18	4.63e-17	4143	MAT1A	10	80271820	80289658	-1	protein_coding	methionine adenosyltransferase 1A
1738	ENSG00000159231	88.088	-2.48327	0.287652	-8.63289	5.98e-18	4.65e-17	874	CBR3	21	36135079	36146562	1	protein_coding	carbonyl reductase 3
1739	ENSG00000163251	698.764	1.24749	0.14454	8.63074	6.1e-18	4.74e-17	7855	FZD5	2	207762598	207769906	-1	protein_coding	frizzled class receptor 5
1740	ENSG00000165246	107.132	10.2857	1.19207	8.62841	6.22e-18	4.83e-17	22829	NLGN4Y	Y	14522573	14845654	1	protein_coding	neuroligin 4 Y-linked
1741	ENSG00000014824	1551.27	1.22129	0.141546	8.62824	6.23e-18	4.83e-17	10463	SLC30A9	4	41990502	42090461	1	protein_coding	solute carrier family 30 member 9
1742	ENSG00000117859	2525.44	1.25538	0.145502	8.62791	6.25e-18	4.85e-17	114883	OSBPL9	1	51577179	51798427	1	protein_coding	oxysterol binding protein like 9
1743	ENSG00000173083	636.645	1.23442	0.1431	8.62626	6.34e-18	4.91e-17	10855	HPSE	4	83292461	83335153	-1	protein_coding	heparanase
1744	ENSG00000135114	484.052	1.70587	0.197795	8.62444	6.44e-18	4.99e-17	8638	OASL	12	121017763	121039246	-1	protein_coding	2'-5'-oligoadenylate synthetase like
1745	ENSG00000154678	65.5646	-6.53916	0.758546	-8.62065	6.66e-18	5.15e-17	5137	PDE1C	7	31751179	32428131	-1	protein_coding	phosphodiesterase 1C
1746	ENSG00000137100	921.941	1.17317	0.136139	8.61748	6.84e-18	5.3e-17	11258	DCTN3	9	34613545	34620523	-1	protein_coding	dynactin subunit 3
1747	ENSG00000205268	1477.46	0.973253	0.112948	8.61682	6.88e-18	5.32e-17	5150	PDE7A	8	65714334	65842322	-1	protein_coding	phosphodiesterase 7A
1748	ENSG00000119689	3321.98	-0.652185	0.0756906	-8.61645	6.91e-18	5.34e-17	1743	DLST	14	74881891	74903743	1	protein_coding	dihydrolipoamide S-succinyltransferase
1749	ENSG00000198780	498.991	1.12682	0.13083	8.61288	7.12e-18	5.5e-17	26049	FAM169A	5	74777574	74866966	-1	protein_coding	family with sequence similarity 169 member A
1750	ENSG00000125912	2598.09	-1.20821	0.140292	-8.6121	7.17e-18	5.54e-17	56926	NCLN	19	3185563	3209575	1	protein_coding	nicalin
1751	ENSG00000173599	1117.17	-0.99199	0.115209	-8.61036	7.28e-18	5.62e-17	5091	PC	11	66848417	66958386	-1	protein_coding	pyruvate carboxylase
1752	ENSG00000063322	1102.96	0.773844	0.0899174	8.60617	7.55e-18	5.83e-17	55588	MED29	19	39391303	39400641	1	protein_coding	mediator complex subunit 29
1753	ENSG00000105671	1610.81	0.94267	0.109552	8.60477	7.65e-18	5.89e-17	54555	DDX49	19	18919705	18929189	1	protein_coding	DEAD-box helicase 49
1754	ENSG00000165996	206.071	-1.67291	0.194588	-8.59717	8.17e-18	6.29e-17	9200	HACD1	10	17589032	17617374	-1	protein_coding	3-hydroxyacyl-CoA dehydratase 1
1755	ENSG00000187800	50.9659	-3.13976	0.365226	-8.59677	8.2e-18	6.31e-17	375033	PEAR1	1	156893698	156916429	1	protein_coding	platelet endothelial aggregation receptor 1
1756	ENSG00000007038	57.9601	6.52739	0.759853	8.59034	8.67e-18	6.67e-17	10942	PRSS21	16	2817180	2826304	1	protein_coding	serine protease 21
1757	ENSG00000131069	3787.29	-0.867539	0.100996	-8.58985	8.71e-18	6.7e-17	55902	ACSS2	20	34872146	34927962	1	protein_coding	acyl-CoA synthetase short chain family member 2
1758	ENSG00000197496	58.1415	6.53249	0.760536	8.58933	8.75e-18	6.72e-17	81031	SLC2A10	20	46709649	46736347	1	protein_coding	solute carrier family 2 member 10
1759	ENSG00000130775	53.2209	3.3404	0.388973	8.58773	8.87e-18	6.81e-17	9473	THEMIS2	1	27872543	27886685	1	protein_coding	thymocyte selection associated family member 2
1760	ENSG00000119509	687.517	-0.963556	0.112364	-8.5753	9.88e-18	7.59e-17	27130	INVS	9	100099243	100302175	1	protein_coding	inversin
1761	ENSG00000126261	3341.15	0.738281	0.0861035	8.57434	9.97e-18	7.65e-17	10054	UBA2	19	34428352	34471251	1	protein_coding	ubiquitin like modifier activating enzyme 2
1762	ENSG00000100697	4355.25	0.627863	0.0732338	8.5734	1e-17	7.7e-17	23405	DICER1	14	95086228	95158010	-1	protein_coding	dicer 1, ribonuclease III
1763	ENSG00000018189	501.548	0.999362	0.116573	8.57286	1.01e-17	7.74e-17	22902	RUFY3	4	70704204	70808619	1	protein_coding	RUN and FYVE domain containing 3
1764	ENSG00000176055	385.748	-1.20453	0.140553	-8.56992	1.04e-17	7.93e-17	153364	MBLAC2	5	90458209	90474771	-1	protein_coding	metallo-beta-lactamase domain containing 2
1765	ENSG00000078018	215.97	-1.76923	0.206518	-8.56698	1.06e-17	8.13e-17	4133	MAP2	2	209424047	209734147	1	protein_coding	microtubule associated protein 2
1766	ENSG00000138449	108.181	10.2975	1.20246	8.56368	1.09e-17	8.36e-17	30061	SLC40A1	2	189560590	189583758	-1	protein_coding	solute carrier family 40 member 1
1767	ENSG00000129028	164.195	-1.53519	0.179381	-8.55827	1.15e-17	8.76e-17	56906	THAP10	15	70881342	70892433	-1	protein_coding	THAP domain containing 10
1768	ENSG00000138757	5827.61	0.813721	0.0950835	8.55796	1.15e-17	8.78e-17	9908	G3BP2	4	75641849	75724589	-1	protein_coding	G3BP stress granule assembly factor 2
1769	ENSG00000127824	5248.9	-0.966667	0.112967	-8.55707	1.16e-17	8.84e-17	7277	TUBA4A	2	219249710	219277902	-1	protein_coding	tubulin alpha 4a
1770	ENSG00000111344	42.9604	4.45506	0.520744	8.55518	1.18e-17	8.98e-17	8437	RASAL1	12	113098819	113136239	-1	protein_coding	RAS protein activator like 1
1771	ENSG00000134058	1018.39	-1.1194	0.130858	-8.55432	1.19e-17	9.05e-17	1022	CDK7	5	69234795	69277430	1	protein_coding	cyclin dependent kinase 7
1772	ENSG00000118515	851.568	1.28555	0.150294	8.5536	1.19e-17	9.1e-17	6446	SGK1	6	134169248	134318112	-1	protein_coding	serum/glucocorticoid regulated kinase 1
1773	ENSG00000132906	144.253	1.58732	0.185588	8.55293	1.2e-17	9.14e-17	842	CASP9	1	15490832	15526534	-1	protein_coding	caspase 9
1774	ENSG00000080007	45.1746	-3.63222	0.424714	-8.55215	1.21e-17	9.2e-17	55510	DDX43	6	73394828	73417566	1	protein_coding	DEAD-box helicase 43
1775	ENSG00000185507	409.054	1.23347	0.144274	8.54946	1.24e-17	9.41e-17	3665	IRF7	11	612553	615983	-1	protein_coding	interferon regulatory factor 7
1776	ENSG00000081913	804.711	-1.05402	0.123294	-8.54882	1.24e-17	9.46e-17	23239	PHLPP1	18	62715541	62980433	1	protein_coding	PH domain and leucine rich repeat protein phosphatase 1
1777	ENSG00000091831	92.9564	4.15529	0.486118	8.5479	1.25e-17	9.53e-17	2099	ESR1	6	151656691	152129619	1	protein_coding	estrogen receptor 1
1778	ENSG00000084093	1410.21	0.704304	0.0824112	8.54622	1.27e-17	9.66e-17	5978	REST	4	56907876	56966808	1	protein_coding	RE1 silencing transcription factor
1779	ENSG00000149499	874.652	-0.97414	0.114043	-8.54184	1.32e-17	1e-16	256364	EML3	11	62602218	62612775	-1	protein_coding	EMAP like 3
1780	ENSG00000171056	321.367	-1.76544	0.206687	-8.54161	1.32e-17	1e-16	83595	SOX7	8	10723768	10730511	-1	protein_coding	SRY-box transcription factor 7
1781	ENSG00000130733	842.923	1.03316	0.120969	8.54066	1.33e-17	1.01e-16	78992	YIPF2	19	10922185	10928681	-1	protein_coding	Yip1 domain family member 2
1782	ENSG00000140564	2728.65	-1.33708	0.156588	-8.53886	1.36e-17	1.03e-16	5045	FURIN	15	90868588	90883564	1	protein_coding	furin, paired basic amino acid cleaving enzyme
1783	ENSG00000173141	541.561	-1.27071	0.148859	-8.53631	1.39e-17	1.05e-16	78988	MRPL57	13	21176658	21179084	1	protein_coding	mitochondrial ribosomal protein L57
1784	ENSG00000148700	1849.69	1.01272	0.118664	8.53428	1.41e-17	1.07e-16	120	ADD3	10	109996368	110135565	1	protein_coding	adducin 3
1785	ENSG00000160325	166.072	1.51463	0.177485	8.53384	1.42e-17	1.07e-16	11094	CACFD1	9	133459965	133470848	1	protein_coding	calcium channel flower domain containing 1
1786	ENSG00000106524	846.582	-0.865851	0.101485	-8.53185	1.44e-17	1.09e-16	57037	ANKMY2	7	16599779	16645817	-1	protein_coding	ankyrin repeat and MYND domain containing 2
1787	ENSG00000185513	215.702	-2.02572	0.237533	-8.52815	1.49e-17	1.12e-16	26013	L3MBTL1	20	43489442	43550954	1	protein_coding	L3MBTL histone methyl-lysine binding protein 1
1788	ENSG00000165125	91.3048	-2.32594	0.27274	-8.52805	1.49e-17	1.12e-16	55503	TRPV6	7	142871208	142885745	-1	protein_coding	transient receptor potential cation channel subfamily V member 6
1789	ENSG00000180626	282.961	-1.23041	0.144319	-8.52562	1.52e-17	1.15e-16	84622	ZNF594	17	5179535	5191868	-1	protein_coding	zinc finger protein 594
1790	ENSG00000070214	2787.94	-0.71975	0.0844649	-8.52128	1.58e-17	1.19e-16	23446	SLC44A1	9	105244622	105439171	1	protein_coding	solute carrier family 44 member 1
1791	ENSG00000173567	125.561	1.83345	0.215188	8.52021	1.59e-17	1.2e-16	165082	ADGRF3	2	26308173	26346817	-1	protein_coding	adhesion G protein-coupled receptor F3
1792	ENSG00000151364	71.9716	2.36157	0.277206	8.51919	1.61e-17	1.21e-16	65987	KCTD14	11	78015715	78046191	-1	protein_coding	potassium channel tetramerization domain containing 14
1793	ENSG00000005469	1166.56	0.945658	0.111043	8.51614	1.65e-17	1.24e-16	54677	CROT	7	87345664	87399794	1	protein_coding	carnitine O-octanoyltransferase
1794	ENSG00000026025	114.048	-10.192	1.19709	-8.51397	1.68e-17	1.27e-16	7431	VIM	10	17228241	17237593	1	protein_coding	vimentin
1795	ENSG00000106733	462.86	-1.35988	0.159835	-8.50802	1.77e-17	1.33e-16	54981	NMRK1	9	75060573	75088217	-1	protein_coding	nicotinamide riboside kinase 1
1796	ENSG00000171159	499.162	-1.04732	0.123116	-8.50678	1.79e-17	1.35e-16	79095	BBLN	9	128160265	128163924	1	protein_coding	bublin coiled coil protein
1797	ENSG00000166813	415.141	1.62339	0.190878	8.5049	1.82e-17	1.37e-16	374654	KIF7	15	89608789	89663086	-1	protein_coding	kinesin family member 7
1798	ENSG00000174915	662.505	-1.00057	0.117671	-8.50315	1.85e-17	1.39e-16	81490	PTDSS2	11	448268	491399	1	protein_coding	phosphatidylserine synthase 2
1799	ENSG00000140943	4684.3	0.970481	0.114137	8.50276	1.85e-17	1.39e-16	8720	MBTPS1	16	84053761	84116942	-1	protein_coding	membrane bound transcription factor peptidase, site 1
1800	ENSG00000059804	365.358	1.14977	0.135252	8.50092	1.88e-17	1.41e-16	6515	SLC2A3	12	7919230	7936187	-1	protein_coding	solute carrier family 2 member 3
1801	ENSG00000106266	821.999	0.909561	0.107009	8.49983	1.9e-17	1.42e-16	29886	SNX8	7	2251770	2354318	-1	protein_coding	sorting nexin 8
1802	ENSG00000189366	49.7792	-3.93588	0.463138	-8.49828	1.92e-17	1.44e-16	NA	ALG1L1P	3	125929272	125990537	-1	transcribed_unprocessed_pseudogene	ALG1 like 1, pseudogene
1803	ENSG00000150907	713.385	1.66769	0.196271	8.49685	1.95e-17	1.46e-16	2308	FOXO1	13	40555667	40666641	-1	protein_coding	forkhead box O1
1804	ENSG00000166801	1935.19	0.861757	0.101426	8.49642	1.96e-17	1.46e-16	63901	FAM111A	11	59142748	59155039	1	protein_coding	FAM111 trypsin like peptidase A
1805	ENSG00000204186	283.102	1.28621	0.151384	8.49637	1.96e-17	1.46e-16	57683	ZDBF2	2	206274663	206314427	1	protein_coding	zinc finger DBF-type containing 2
1806	ENSG00000205517	112.312	3.6058	0.424513	8.49397	2e-17	1.49e-16	57139	RGL3	19	11384341	11419328	-1	protein_coding	ral guanine nucleotide dissociation stimulator like 3
1807	ENSG00000253729	33290.1	0.804749	0.0947508	8.49333	2.01e-17	1.5e-16	5591	PRKDC	8	47773111	47960178	-1	protein_coding	protein kinase, DNA-activated, catalytic subunit
1808	ENSG00000197763	535.796	-1.0046	0.118315	-8.49091	2.05e-17	1.53e-16	114112	TXNRD3	3	126571779	126655124	-1	protein_coding	thioredoxin reductase 3
1809	ENSG00000087448	1290.6	-0.706629	0.0832632	-8.48669	2.13e-17	1.59e-16	57542	KLHL42	12	27780048	27803040	1	protein_coding	kelch like family member 42
1810	ENSG00000003096	730.114	-1.15728	0.136381	-8.48565	2.15e-17	1.6e-16	90293	KLHL13	X	117897813	118117340	-1	protein_coding	kelch like family member 13
1811	ENSG00000156804	178.64	1.95375	0.230271	8.48458	2.16e-17	1.62e-16	114907	FBXO32	8	123497889	123541206	-1	protein_coding	F-box protein 32
1812	ENSG00000137460	783.757	1.4448	0.170442	8.4768	2.31e-17	1.73e-16	85462	FHDC1	4	152936323	152979671	1	protein_coding	FH2 domain containing 1
1813	ENSG00000221988	219.926	1.29638	0.152957	8.47543	2.34e-17	1.75e-16	9374	PPT2	6	32153441	32163678	1	protein_coding	palmitoyl-protein thioesterase 2
1814	ENSG00000086062	4311.63	1.39582	0.164707	8.47454	2.36e-17	1.76e-16	2683	B4GALT1	9	33104082	33167356	-1	protein_coding	beta-1,4-galactosyltransferase 1
1815	ENSG00000105889	100.173	10.188	1.20254	8.47202	2.41e-17	1.8e-16	256227	STEAP1B	7	22419444	22727613	-1	protein_coding	STEAP family member 1B
1816	ENSG00000170035	1143.54	0.748356	0.0883625	8.46916	2.47e-17	1.84e-16	10477	UBE2E3	2	180967248	181076585	1	protein_coding	ubiquitin conjugating enzyme E2 E3
1817	ENSG00000182272	370.156	1.47797	0.174603	8.46477	2.57e-17	1.91e-16	338707	B4GALNT4	11	369499	382117	1	protein_coding	beta-1,4-N-acetyl-galactosaminyltransferase 4
1818	ENSG00000115129	351.097	1.47648	0.174521	8.46019	2.67e-17	1.98e-16	9540	TP53I3	2	24077433	24085861	-1	protein_coding	tumor protein p53 inducible protein 3
1819	ENSG00000107897	712.226	-0.838463	0.0991568	-8.45593	2.77e-17	2.06e-16	91452	ACBD5	10	27168135	27243046	-1	protein_coding	acyl-CoA binding domain containing 5
1820	ENSG00000136238	8536.98	-0.622256	0.0736001	-8.45456	2.8e-17	2.08e-16	5879	RAC1	7	6374527	6403967	1	protein_coding	Rac family small GTPase 1
1821	ENSG00000133110	107.893	-10.1119	1.19623	-8.45314	2.84e-17	2.1e-16	10631	POSTN	13	37562583	37598844	-1	protein_coding	periostin
1822	ENSG00000137142	95.2687	10.118	1.1973	8.45072	2.9e-17	2.15e-16	347252	IGFBPL1	9	38406528	38424454	-1	protein_coding	insulin like growth factor binding protein like 1
1823	ENSG00000163083	43.219	3.28463	0.388769	8.4488	2.94e-17	2.18e-16	3625	INHBB	2	120346136	120351803	1	protein_coding	inhibin subunit beta B
1824	ENSG00000137745	83.6637	-2.60067	0.307898	-8.44653	3e-17	2.22e-16	4322	MMP13	11	102942995	102955732	-1	protein_coding	matrix metallopeptidase 13
1825	ENSG00000091164	1439.78	-1.04843	0.124139	-8.44563	3.02e-17	2.24e-16	9352	TXNL1	18	56597209	56651600	-1	protein_coding	thioredoxin like 1
1826	ENSG00000095787	3162.26	-0.90989	0.107751	-8.44441	3.06e-17	2.26e-16	51322	WAC	10	28532493	28623112	1	protein_coding	WW domain containing adaptor with coiled-coil
1827	ENSG00000198876	1630.06	0.816101	0.09671	8.43865	3.21e-17	2.37e-16	25853	DCAF12	9	34086387	34127399	-1	protein_coding	DDB1 and CUL4 associated factor 12
1828	ENSG00000166451	1688.69	1.01974	0.120865	8.43703	3.26e-17	2.41e-16	55839	CENPN	16	81006552	81033114	1	protein_coding	centromere protein N
1829	ENSG00000005059	248.509	1.45381	0.172357	8.43487	3.32e-17	2.45e-16	55013	MCUB	4	109560209	109688719	1	protein_coding	mitochondrial calcium uniporter dominant negative subunit beta
1830	ENSG00000131089	328.536	1.16103	0.137667	8.43363	3.35e-17	2.47e-16	23229	ARHGEF9	X	63634967	63809274	-1	protein_coding	Cdc42 guanine nucleotide exchange factor 9
1831	ENSG00000164211	2222.82	-0.822343	0.0975627	-8.42886	3.49e-17	2.58e-16	134429	STARD4	5	111496033	111512590	-1	protein_coding	StAR related lipid transfer domain containing 4
1832	ENSG00000130299	1259.61	1.19465	0.14175	8.4279	3.52e-17	2.6e-16	84705	GTPBP3	19	17334920	17342731	1	protein_coding	GTP binding protein 3, mitochondrial
1833	ENSG00000184986	50.9977	3.87591	0.460097	8.42412	3.63e-17	2.68e-16	80757	TMEM121	14	105526583	105530202	1	protein_coding	transmembrane protein 121
1834	ENSG00000161791	234.072	1.7108	0.203124	8.42247	3.69e-17	2.72e-16	91010	FMNL3	12	49636499	49708165	-1	protein_coding	formin like 3
1835	ENSG00000136754	1634.67	-0.846124	0.100536	-8.41614	3.89e-17	2.87e-16	10006	ABI1	10	26746593	26861087	-1	protein_coding	abl interactor 1
1836	ENSG00000086232	4921.81	-0.636475	0.0756402	-8.41452	3.95e-17	2.9e-16	27102	EIF2AK1	7	6022247	6059175	-1	protein_coding	eukaryotic translation initiation factor 2 alpha kinase 1
1837	ENSG00000153147	3877.09	0.8426	0.100175	8.4113	4.05e-17	2.98e-16	8467	SMARCA5	4	143513702	143557486	1	protein_coding	SWI/SNF related, matrix associated, actin dependent regulator of chromatin, subfamily a, member 5
1838	ENSG00000076003	4528.34	0.880583	0.104725	8.40856	4.15e-17	3.05e-16	4175	MCM6	2	135839626	135876443	-1	protein_coding	minichromosome maintenance complex component 6
1839	ENSG00000168818	556.209	0.952069	0.113229	8.40837	4.16e-17	3.05e-16	53407	STX18	4	4415742	4542346	-1	protein_coding	syntaxin 18
1840	ENSG00000164366	920.431	1.1121	0.132272	8.40767	4.18e-17	3.07e-16	133957	CCDC127	5	196868	218153	-1	protein_coding	coiled-coil domain containing 127
1841	ENSG00000125846	623.723	-1.19297	0.141926	-8.40562	4.26e-17	3.12e-16	7692	ZNF133	20	18288283	18316996	1	protein_coding	zinc finger protein 133
1842	ENSG00000114999	1960.95	-0.808792	0.0962462	-8.40337	4.34e-17	3.18e-16	150465	TTL	2	112482156	112541739	1	protein_coding	tubulin tyrosine ligase
1843	ENSG00000167468	2154.51	-0.999049	0.118891	-8.40306	4.35e-17	3.19e-16	2879	GPX4	19	1103982	1106791	1	protein_coding	glutathione peroxidase 4
1844	ENSG00000179889	3152.37	0.6301	0.0750143	8.39973	4.47e-17	3.28e-16	23042	PDXDC1	16	14974591	15139339	1	protein_coding	pyridoxal dependent decarboxylase domain containing 1
1845	ENSG00000181666	432.418	1.35972	0.161881	8.39953	4.48e-17	3.28e-16	284459	ZNF875	19	37312837	37369365	1	protein_coding	zinc finger protein 875
1846	ENSG00000125485	1100.8	-0.834299	0.0994054	-8.39289	4.74e-17	3.47e-16	64794	DDX31	9	132592997	132670401	-1	protein_coding	DEAD-box helicase 31
1847	ENSG00000115468	96.9926	10.1427	1.20873	8.39119	4.81e-17	3.52e-16	80303	EFHD1	2	232606057	232682776	1	protein_coding	EF-hand domain family member D1
1848	ENSG00000139998	314.218	1.16953	0.139389	8.39038	4.85e-17	3.54e-16	376267	RAB15	14	64945814	64973226	-1	protein_coding	RAB15, member RAS oncogene family
1849	ENSG00000100416	916.108	-0.791737	0.0943649	-8.39016	4.85e-17	3.55e-16	55687	TRMU	22	46330875	46357340	1	protein_coding	tRNA mitochondrial 2-thiouridylase
1850	ENSG00000175305	333.312	1.30881	0.156073	8.38586	5.04e-17	3.68e-16	9134	CCNE2	8	94879770	94896678	-1	protein_coding	cyclin E2
1851	ENSG00000099203	298.589	1.38844	0.165576	8.38553	5.05e-17	3.69e-16	11018	TMED1	19	10832067	10836318	-1	protein_coding	transmembrane p24 trafficking protein 1
1852	ENSG00000133321	73.0296	2.41681	0.28831	8.38268	5.17e-17	3.77e-16	5920	PLAAT4	11	63536808	63546462	1	protein_coding	phospholipase A and acyltransferase 4
1853	ENSG00000137124	1008.61	0.773932	0.0924337	8.37283	5.63e-17	4.1e-16	219	ALDH1B1	9	38392702	38398661	1	protein_coding	aldehyde dehydrogenase 1 family member B1
1854	ENSG00000131473	10547	-0.807363	0.0964295	-8.37257	5.64e-17	4.11e-16	47	ACLY	17	41866917	41930542	-1	protein_coding	ATP citrate lyase
1855	ENSG00000173218	2254.28	-0.880683	0.105192	-8.37214	5.66e-17	4.12e-16	81839	VANGL1	1	115641970	115698224	1	protein_coding	VANGL planar cell polarity protein 1
1856	ENSG00000111348	2512.01	-1.11604	0.13332	-8.37111	5.71e-17	4.16e-16	397	ARHGDIB	12	14942031	14961728	-1	protein_coding	Rho GDP dissociation inhibitor beta
1857	ENSG00000108932	37.4512	4.26637	0.509781	8.36903	5.81e-17	4.23e-16	9120	SLC16A6	17	68267026	68291267	-1	protein_coding	solute carrier family 16 member 6
1858	ENSG00000118523	114.077	-2.35196	0.281121	-8.36636	5.94e-17	4.32e-16	1490	CCN2	6	131948176	131951372	-1	protein_coding	cellular communication network factor 2
1859	ENSG00000176209	256.87	-1.24545	0.148872	-8.36591	5.97e-17	4.34e-16	114926	SMIM19	8	42541155	42555195	1	protein_coding	small integral membrane protein 19
1860	ENSG00000113761	679.269	1.01479	0.121308	8.36544	5.99e-17	4.35e-16	23567	ZNF346	5	177022696	177081189	1	protein_coding	zinc finger protein 346
1861	ENSG00000187266	153.668	1.82738	0.218448	8.36528	6e-17	4.35e-16	2057	EPOR	19	11377207	11384342	-1	protein_coding	erythropoietin receptor
1862	ENSG00000134470	105.293	-2.16128	0.258381	-8.36472	6.03e-17	4.37e-16	3601	IL15RA	10	5943639	5978187	-1	protein_coding	interleukin 15 receptor subunit alpha
1863	ENSG00000196867	88.0787	10.0031	1.19596	8.36412	6.06e-17	4.39e-16	140612	ZFP28	19	56538948	56556808	1	protein_coding	ZFP28 zinc finger protein
1864	ENSG00000117748	1915.25	1.04162	0.124542	8.36356	6.09e-17	4.41e-16	6118	RPA2	1	27891524	27914746	-1	protein_coding	replication protein A2
1865	ENSG00000085831	49.2518	3.22876	0.386213	8.36005	6.27e-17	4.54e-16	22996	TTC39A	1	51287258	51345116	-1	protein_coding	tetratricopeptide repeat domain 39A
1866	ENSG00000086475	2098.54	-0.867764	0.103824	-8.35801	6.38e-17	4.62e-16	22929	SEPHS1	10	13317428	13348298	-1	protein_coding	selenophosphate synthetase 1
1867	ENSG00000213995	1916.09	0.742564	0.0888478	8.35771	6.39e-17	4.63e-16	55739	NAXD	13	110615545	110639996	1	protein_coding	NAD(P)HX dehydratase
1868	ENSG00000189007	673.043	-0.975221	0.116704	-8.35634	6.47e-17	4.68e-16	134637	ADAT2	6	143422832	143450695	-1	protein_coding	adenosine deaminase tRNA specific 2
1869	ENSG00000137968	87.0738	9.98679	1.19511	8.35637	6.47e-17	4.68e-16	204962	SLC44A5	1	75202129	75611114	-1	protein_coding	solute carrier family 44 member 5
1870	ENSG00000197930	2493.61	-0.894225	0.107089	-8.35027	6.81e-17	4.92e-16	30001	ERO1A	14	52639915	52695900	-1	protein_coding	endoplasmic reticulum oxidoreductase 1 alpha
1871	ENSG00000214706	1296.33	-0.830938	0.0995193	-8.34952	6.85e-17	4.95e-16	7866	IFRD2	3	50287732	50292918	-1	protein_coding	interferon related developmental regulator 2
1872	ENSG00000076604	2364.82	0.779343	0.093358	8.3479	6.95e-17	5.02e-16	9618	TRAF4	17	28744011	28750956	1	protein_coding	TNF receptor associated factor 4
1873	ENSG00000186792	92.3776	-1.97358	0.236517	-8.34434	7.16e-17	5.17e-16	8372	HYAL3	3	50292831	50299405	-1	protein_coding	hyaluronidase 3
1874	ENSG00000104886	693.195	-1.2209	0.146323	-8.34389	7.19e-17	5.18e-16	55111	PLEKHJ1	19	2230084	2237704	-1	protein_coding	pleckstrin homology domain containing J1
1875	ENSG00000185164	1391.59	-1.17959	0.141383	-8.3432	7.23e-17	5.21e-16	283820	NOMO2	16	18417325	18562211	-1	protein_coding	NODAL modulator 2
1876	ENSG00000035862	2187.58	2.01368	0.241379	8.34238	7.28e-17	5.24e-16	7077	TIMP2	17	78852977	78925387	-1	protein_coding	TIMP metallopeptidase inhibitor 2
1877	ENSG00000177469	15212	-0.680998	0.0816366	-8.34182	7.32e-17	5.27e-16	284119	CAVIN1	17	42402449	42423256	-1	protein_coding	caveolae associated protein 1
1878	ENSG00000145050	766.597	-0.87218	0.104581	-8.33974	7.45e-17	5.36e-16	7873	MANF	3	51385291	51389397	1	protein_coding	mesencephalic astrocyte derived neurotrophic factor
1879	ENSG00000105939	2699.2	0.660576	0.0792131	8.33922	7.48e-17	5.38e-16	56829	ZC3HAV1	7	139043515	139132122	-1	protein_coding	zinc finger CCCH-type containing, antiviral 1
1880	ENSG00000179104	84.8485	-2.01999	0.24231	-8.33639	7.66e-17	5.51e-16	160335	TMTC2	12	82686880	83134870	1	protein_coding	transmembrane O-mannosyltransferase targeting cadherins 2
1881	ENSG00000177106	4176.64	0.968397	0.11619	8.33463	7.77e-17	5.58e-16	64787	EPS8L2	11	694438	727727	1	protein_coding	EPS8 like 2
1882	ENSG00000101335	361.888	1.65365	0.198434	8.33348	7.85e-17	5.63e-16	10398	MYL9	20	36541497	36551447	1	protein_coding	myosin light chain 9
1883	ENSG00000167748	46.8259	-5.44121	0.652929	-8.33354	7.85e-17	5.63e-16	3816	KLK1	19	50819146	50823787	-1	protein_coding	kallikrein 1
1884	ENSG00000111266	397.599	1.11384	0.133696	8.33115	8.01e-17	5.74e-16	80824	DUSP16	12	12473282	12562863	-1	protein_coding	dual specificity phosphatase 16
1885	ENSG00000128829	3332.81	-0.646422	0.0776082	-8.3293	8.13e-17	5.83e-16	440275	EIF2AK4	15	39934115	40035591	1	protein_coding	eukaryotic translation initiation factor 2 alpha kinase 4
1886	ENSG00000140955	37.5413	3.63738	0.436788	8.32756	8.25e-17	5.91e-16	161931	ADAD2	16	84191138	84197168	1	protein_coding	adenosine deaminase domain containing 2
1887	ENSG00000198346	311.39	1.87235	0.224887	8.32576	8.38e-17	6e-16	126017	ZNF813	19	53467733	53496255	1	protein_coding	zinc finger protein 813
1888	ENSG00000119321	1815.61	-0.676664	0.0812927	-8.3238	8.52e-17	6.1e-16	23307	FKBP15	9	113161006	113221458	-1	protein_coding	FKBP prolyl isomerase family member 15
1889	ENSG00000070614	8199.88	1.0614	0.127536	8.32236	8.62e-17	6.17e-16	3340	NDST1	5	150485818	150558211	1	protein_coding	N-deacetylase and N-sulfotransferase 1
1890	ENSG00000243335	439.172	1.01255	0.121749	8.31673	9.04e-17	6.46e-16	154881	KCTD7	7	66628881	66649067	1	protein_coding	potassium channel tetramerization domain containing 7
1891	ENSG00000172243	69.3286	3.31637	0.399091	8.30982	9.58e-17	6.85e-16	64581	CLEC7A	12	10116777	10130258	-1	protein_coding	C-type lectin domain containing 7A
1892	ENSG00000101654	1310.33	0.856057	0.10303	8.30883	9.67e-17	6.9e-16	8731	RNMT	18	13726660	13764556	1	protein_coding	RNA guanine-7 methyltransferase
1893	ENSG00000166532	2255.01	-0.791291	0.0952407	-8.30833	9.71e-17	6.93e-16	57494	RIMKLB	12	8681600	8783095	1	protein_coding	ribosomal modification protein rimK like family member B
1894	ENSG00000174238	2218.11	-1.17208	0.1411	-8.30675	9.84e-17	7.02e-16	5306	PITPNA	17	1517718	1562792	-1	protein_coding	phosphatidylinositol transfer protein alpha
1895	ENSG00000126790	426.355	-1.59032	0.191456	-8.30646	9.86e-17	7.03e-16	112849	L3HYPDH	14	59460363	59484408	-1	protein_coding	trans-L-3-hydroxyproline dehydratase
1896	ENSG00000057294	2124.78	-0.693057	0.0834373	-8.30632	9.87e-17	7.04e-16	5318	PKP2	12	32790745	32896777	-1	protein_coding	plakophilin 2
1897	ENSG00000161896	83.5025	9.92671	1.1951	8.30617	9.88e-17	7.04e-16	117283	IP6K3	6	33721662	33746905	-1	protein_coding	inositol hexakisphosphate kinase 3
1898	ENSG00000091592	418.806	-1.51375	0.182316	-8.30288	1.02e-16	7.23e-16	22861	NLRP1	17	5499415	5619424	-1	protein_coding	NLR family pyrin domain containing 1
1899	ENSG00000035499	1735.99	0.998265	0.120241	8.30223	1.02e-16	7.27e-16	55789	DEPDC1B	5	60596912	60700190	-1	protein_coding	DEP domain containing 1B
1900	ENSG00000141376	281.879	1.17737	0.141821	8.30178	1.03e-16	7.29e-16	54828	BCAS3	17	60677453	61392838	1	protein_coding	BCAS3 microtubule associated cell migration factor
1901	ENSG00000005379	82.8688	2.92221	0.352077	8.2999	1.04e-16	7.41e-16	9256	TSPOAP1	17	58301228	58328795	-1	protein_coding	TSPO associated protein 1
1902	ENSG00000101911	2002.99	-0.728137	0.0878039	-8.29276	1.11e-16	7.86e-16	5634	PRPS2	X	12791355	12824222	1	protein_coding	phosphoribosyl pyrophosphate synthetase 2
1903	ENSG00000144048	1166.68	0.889391	0.107264	8.29162	1.12e-16	7.93e-16	8446	DUSP11	2	73761782	73780132	-1	protein_coding	dual specificity phosphatase 11
1904	ENSG00000141540	135.609	-1.7552	0.21179	-8.28743	1.16e-16	8.21e-16	94015	TTYH2	17	74213571	74262020	1	protein_coding	tweety family member 2
1905	ENSG00000172667	849.269	0.833341	0.100559	8.2871	1.16e-16	8.22e-16	64393	ZMAT3	3	178960121	179072215	-1	protein_coding	zinc finger matrin-type 3
1906	ENSG00000117069	174.3	-9.84218	1.18764	-8.28717	1.16e-16	8.22e-16	81849	ST6GALNAC5	1	76867480	77067546	1	protein_coding	ST6 N-acetylgalactosaminide alpha-2,6-sialyltransferase 5
1907	ENSG00000164796	74.2277	-7.13542	0.861027	-8.28711	1.16e-16	8.22e-16	114788	CSMD3	8	112222928	113436939	-1	protein_coding	CUB and Sushi multiple domains 3
1908	ENSG00000164930	3590.13	0.852533	0.102882	8.28655	1.17e-16	8.26e-16	8323	FZD6	8	103298433	103332866	1	protein_coding	frizzled class receptor 6
1909	ENSG00000108370	76.9101	2.65815	0.320795	8.28611	1.17e-16	8.28e-16	8787	RGS9	17	65100812	65227703	1	protein_coding	regulator of G protein signaling 9
1910	ENSG00000156381	603.92	-1.25322	0.15131	-8.28245	1.21e-16	8.54e-16	122416	ANKRD9	14	102501767	102509799	-1	protein_coding	ankyrin repeat domain 9
1911	ENSG00000178988	1170.32	1.10638	0.133597	8.28151	1.22e-16	8.6e-16	114932	MRFAP1L1	4	6707701	6709865	-1	protein_coding	Morf4 family associated protein 1 like 1
1912	ENSG00000184661	1377.8	-0.819275	0.0989391	-8.28059	1.23e-16	8.66e-16	157313	CDCA2	8	25459199	25507911	1	protein_coding	cell division cycle associated 2
1913	ENSG00000089195	1290.25	-1.06233	0.128304	-8.27984	1.23e-16	8.71e-16	51605	TRMT6	20	5937228	5950558	-1	protein_coding	tRNA methyltransferase 6 non-catalytic subunit
1914	ENSG00000198887	2914.78	-0.952255	0.115019	-8.27909	1.24e-16	8.76e-16	23137	SMC5	9	70258978	70354873	1	protein_coding	structural maintenance of chromosomes 5
1915	ENSG00000145632	1263.47	-0.871895	0.10533	-8.27772	1.26e-16	8.86e-16	10769	PLK2	5	58453982	58460139	-1	protein_coding	polo like kinase 2
1916	ENSG00000104856	114.204	-2.81968	0.34065	-8.27735	1.26e-16	8.88e-16	5971	RELB	19	45001461	45038192	1	protein_coding	RELB proto-oncogene, NF-kB subunit
1917	ENSG00000188483	298.077	-1.56017	0.188583	-8.27313	1.3e-16	9.2e-16	389792	IER5L	9	129175552	129178261	-1	protein_coding	immediate early response 5 like
1918	ENSG00000197905	738.299	-0.825397	0.099823	-8.2686	1.36e-16	9.55e-16	7004	TEAD4	12	2959330	3040676	1	protein_coding	TEA domain transcription factor 4
1919	ENSG00000093167	983.1	-0.765746	0.0926169	-8.26789	1.36e-16	9.6e-16	9209	LRRFIP2	3	37052626	37183689	-1	protein_coding	LRR binding FLII interacting protein 2
1920	ENSG00000134716	36.0273	3.96216	0.479308	8.26641	1.38e-16	9.72e-16	1573	CYP2J2	1	59893308	59926773	-1	protein_coding	cytochrome P450 family 2 subfamily J member 2
1921	ENSG00000107186	419.256	1.06951	0.129404	8.2649	1.4e-16	9.83e-16	8777	MPDZ	9	13105706	13279692	-1	protein_coding	multiple PDZ domain crumbs cell polarity complex component
1922	ENSG00000170989	42.0885	3.17661	0.384348	8.26492	1.4e-16	9.83e-16	1901	S1PR1	1	101236865	101243713	1	protein_coding	sphingosine-1-phosphate receptor 1
1923	ENSG00000133433	115.403	-2.10421	0.254714	-8.26105	1.44e-16	1.01e-15	653689	GSTT2B	22	23957414	23961195	-1	protein_coding	glutathione S-transferase theta 2B
1924	ENSG00000123094	439.811	-0.997562	0.120757	-8.26088	1.45e-16	1.02e-15	11228	RASSF8	12	25958232	26079892	1	protein_coding	Ras association domain family member 8
1925	ENSG00000037280	36.9644	4.83791	0.58568	8.26034	1.45e-16	1.02e-15	2324	FLT4	5	180601506	180649624	-1	protein_coding	fms related receptor tyrosine kinase 4
1926	ENSG00000105135	1661.48	0.805062	0.0974761	8.25908	1.47e-16	1.03e-15	10994	ILVBL	19	15114984	15125786	-1	protein_coding	ilvB acetolactate synthase like
1927	ENSG00000159263	106.999	2.11244	0.255827	8.25728	1.49e-16	1.05e-15	6493	SIM2	21	36699115	36749917	1	protein_coding	SIM bHLH transcription factor 2
1928	ENSG00000081026	508.63	1.12913	0.136924	8.24636	1.63e-16	1.14e-15	260425	MAGI3	1	113390515	113685923	1	protein_coding	membrane associated guanylate kinase, WW and PDZ domain containing 3
1929	ENSG00000172000	98.0895	10.1586	1.23201	8.24551	1.64e-16	1.15e-15	80032	ZNF556	19	2867335	2883445	1	protein_coding	zinc finger protein 556
1930	ENSG00000145428	67.9815	7.18972	0.8724	8.24131	1.7e-16	1.19e-15	285533	RNF175	4	153710160	153760024	-1	protein_coding	ring finger protein 175
1931	ENSG00000132549	1484.45	0.690083	0.08375	8.2398	1.72e-16	1.21e-15	157680	VPS13B	8	99013266	99877580	1	protein_coding	vacuolar protein sorting 13 homolog B
1932	ENSG00000153214	1085.62	-0.835331	0.101393	-8.23855	1.74e-16	1.22e-15	84910	TMEM87B	2	112055269	112119318	1	protein_coding	transmembrane protein 87B
1933	ENSG00000223572	230.934	-1.51	0.183345	-8.23583	1.78e-16	1.25e-15	1159	CKMT1A	15	43692886	43699222	1	protein_coding	creatine kinase, mitochondrial 1A
1934	ENSG00000117595	6270.44	-0.573432	0.0696374	-8.23455	1.8e-16	1.26e-15	3664	IRF6	1	209785617	209806175	-1	protein_coding	interferon regulatory factor 6
1935	ENSG00000115594	137.25	1.97406	0.23984	8.23075	1.86e-16	1.3e-15	3554	IL1R1	2	102064544	102179874	1	protein_coding	interleukin 1 receptor type 1
1936	ENSG00000072133	246.987	1.98791	0.241555	8.22963	1.88e-16	1.31e-15	27330	RPS6KA6	X	84058346	84206356	-1	protein_coding	ribosomal protein S6 kinase A6
1937	ENSG00000183779	357.42	-2.09725	0.2549	-8.22775	1.91e-16	1.33e-15	80139	ZNF703	8	37695782	37700019	1	protein_coding	zinc finger protein 703
1938	ENSG00000110881	374.42	-1.61906	0.196806	-8.2267	1.92e-16	1.34e-15	41	ASIC1	12	50057548	50083611	1	protein_coding	acid sensing ion channel subunit 1
1939	ENSG00000116157	79.7275	9.85868	1.19856	8.22543	1.94e-16	1.36e-15	2882	GPX7	1	52602371	52609051	1	protein_coding	glutathione peroxidase 7
1940	ENSG00000053900	1125.01	0.919977	0.111869	8.22371	1.97e-16	1.37e-15	29945	ANAPC4	4	25377263	25418498	1	protein_coding	anaphase promoting complex subunit 4
1941	ENSG00000135373	797.915	-0.883554	0.107448	-8.22305	1.98e-16	1.38e-15	26298	EHF	11	34621093	34663288	1	protein_coding	ETS homologous factor
1942	ENSG00000130005	276.309	1.48536	0.180652	8.22219	2e-16	1.39e-15	2593	GAMT	19	1397026	1401570	-1	protein_coding	guanidinoacetate N-methyltransferase
1943	ENSG00000047346	466.948	0.927714	0.112835	8.2219	2e-16	1.39e-15	56204	ATOSA	15	52581317	52709817	-1	protein_coding	atos homolog A
1944	ENSG00000133884	2301.74	0.678378	0.0825168	8.2211	2.02e-16	1.4e-15	5977	DPF2	11	65333843	65354262	1	protein_coding	double PHD fingers 2
1945	ENSG00000198743	2548.53	0.773326	0.094071	8.22066	2.02e-16	1.41e-15	6526	SLC5A3	21	34073578	34106260	1	protein_coding	solute carrier family 5 member 3
1946	ENSG00000186318	550.208	-1.72402	0.209796	-8.21758	2.08e-16	1.44e-15	23621	BACE1	11	117285232	117316259	-1	protein_coding	beta-secretase 1
1947	ENSG00000121897	500.424	1.23234	0.149983	8.21651	2.1e-16	1.45e-15	11019	LIAS	4	39459004	39485109	1	protein_coding	lipoic acid synthetase
1948	ENSG00000074211	102.471	-2.50784	0.305325	-8.21368	2.15e-16	1.49e-15	5522	PPP2R2C	4	6320578	6563600	-1	protein_coding	protein phosphatase 2 regulatory subunit Bgamma
1949	ENSG00000213988	165.449	1.50774	0.183573	8.21334	2.15e-16	1.49e-15	7643	ZNF90	19	20077994	20127076	1	protein_coding	zinc finger protein 90
1950	ENSG00000088812	4133.67	-0.800344	0.0975139	-8.20748	2.26e-16	1.57e-15	8455	ATRN	20	3471018	3651118	1	protein_coding	attractin
1951	ENSG00000100796	2596.46	0.611922	0.0745607	8.20704	2.27e-16	1.57e-15	55671	PPP4R3A	14	91457508	91510554	-1	protein_coding	protein phosphatase 4 regulatory subunit 3A
1952	ENSG00000182983	83.8938	9.93218	1.21046	8.20529	2.3e-16	1.59e-15	389114	ZNF662	3	42906142	42919334	1	protein_coding	zinc finger protein 662
1953	ENSG00000139174	79.6783	-2.69949	0.329046	-8.20398	2.33e-16	1.61e-15	144165	PRICKLE1	12	42456757	42590355	-1	protein_coding	prickle planar cell polarity protein 1
1954	ENSG00000137962	4954.6	-0.74086	0.0903288	-8.20182	2.37e-16	1.64e-15	9411	ARHGAP29	1	94148988	94275068	-1	protein_coding	Rho GTPase activating protein 29
1955	ENSG00000198182	264.127	1.53889	0.187636	8.20145	2.38e-16	1.64e-15	84775	ZNF607	19	37696371	37719761	-1	protein_coding	zinc finger protein 607
1956	ENSG00000253953	45.4215	-5.40357	0.659094	-8.19847	2.43e-16	1.68e-15	8641	PCDHGB4	5	141387698	141512975	1	protein_coding	protocadherin gamma subfamily B, 4
1957	ENSG00000152234	15356	-1.06726	0.13021	-8.19645	2.48e-16	1.71e-15	498	ATP5F1A	18	46080248	46104334	-1	protein_coding	ATP synthase F1 subunit alpha
1958	ENSG00000145730	1767.93	-0.787874	0.09624	-8.18655	2.69e-16	1.86e-15	5066	PAM	5	102753981	103029730	1	protein_coding	peptidylglycine alpha-amidating monooxygenase
1959	ENSG00000153898	78.2671	9.83392	1.20166	8.18359	2.76e-16	1.9e-15	255231	MCOLN2	1	84925583	84997113	-1	protein_coding	mucolipin TRP cation channel 2
1960	ENSG00000003402	927.251	0.923429	0.112851	8.1827	2.78e-16	1.91e-15	8837	CFLAR	2	201116154	201176687	1	protein_coding	CASP8 and FADD like apoptosis regulator
1961	ENSG00000169071	60.0936	3.08176	0.37677	8.17942	2.85e-16	1.97e-15	4920	ROR2	9	91563091	91950228	-1	protein_coding	receptor tyrosine kinase like orphan receptor 2
1962	ENSG00000196700	1773.32	1.28801	0.157473	8.17924	2.86e-16	1.97e-15	57473	ZNF512B	20	63956704	63969930	-1	protein_coding	zinc finger protein 512B
1963	ENSG00000100418	981.264	-1.68258	0.205727	-8.1787	2.87e-16	1.98e-15	27351	DESI1	22	41598028	41621043	-1	protein_coding	desumoylating isopeptidase 1
1964	ENSG00000182183	39.1529	5.36164	0.655668	8.17737	2.9e-16	2e-15	348378	SHISAL2A	1	52633168	52669683	1	protein_coding	shisa like 2A
1965	ENSG00000137075	843.749	1.08857	0.133178	8.17381	2.99e-16	2.05e-15	152006	RNF38	9	36336396	36487548	-1	protein_coding	ring finger protein 38
1966	ENSG00000138463	485.389	-1.03764	0.126947	-8.17378	2.99e-16	2.05e-15	84925	SLC49A4	3	122795069	122881139	1	protein_coding	solute carrier family 49 member 4
1967	ENSG00000114854	34.6124	4.01499	0.491221	8.17348	3e-16	2.06e-15	7134	TNNC1	3	52451100	52454041	-1	protein_coding	troponin C1, slow skeletal and cardiac type
1968	ENSG00000136950	1676.02	-0.736421	0.0901252	-8.17109	3.06e-16	2.1e-15	81873	ARPC5L	9	124862130	124877733	1	protein_coding	actin related protein 2/3 complex subunit 5 like
1969	ENSG00000137074	1190.95	0.807268	0.098819	8.16916	3.11e-16	2.13e-15	54840	APTX	9	32886601	33025130	-1	protein_coding	aprataxin
1970	ENSG00000152464	207.926	-1.23659	0.151538	-8.16024	3.34e-16	2.29e-15	10557	RPP38	10	15097180	15139818	1	protein_coding	ribonuclease P/MRP subunit p38
1971	ENSG00000172687	331.829	1.14342	0.140141	8.15902	3.38e-16	2.32e-15	148203	ZNF738	19	21358930	21388582	1	protein_coding	zinc finger protein 738
1972	ENSG00000171224	163.906	1.37401	0.168438	8.15731	3.43e-16	2.35e-15	219738	FAM241B	10	69630247	69633596	1	protein_coding	family with sequence similarity 241 member B
1973	ENSG00000154429	829.185	-0.859821	0.105411	-8.15688	3.44e-16	2.35e-15	126731	CCSAP	1	229321011	229343294	-1	protein_coding	centriole, cilia and spindle associated protein
1974	ENSG00000073849	185.569	-1.32683	0.162664	-8.15691	3.44e-16	2.35e-15	6480	ST6GAL1	3	186930325	187078553	1	protein_coding	ST6 beta-galactoside alpha-2,6-sialyltransferase 1
1975	ENSG00000011485	2823.8	0.724095	0.0888132	8.153	3.55e-16	2.43e-15	5536	PPP5C	19	46347087	46392981	1	protein_coding	protein phosphatase 5 catalytic subunit
1976	ENSG00000189433	70.6753	-2.39706	0.294013	-8.1529	3.55e-16	2.43e-15	127534	GJB4	1	34759740	34762327	1	protein_coding	gap junction protein beta 4
1977	ENSG00000167941	185.885	-1.40581	0.17245	-8.15196	3.58e-16	2.45e-15	50964	SOST	17	43753738	43758791	-1	protein_coding	sclerostin
1978	ENSG00000173546	193.503	2.03334	0.249467	8.15074	3.62e-16	2.47e-15	1464	CSPG4	15	75674322	75712848	-1	protein_coding	chondroitin sulfate proteoglycan 4
1979	ENSG00000100591	2261.55	-0.723397	0.0887837	-8.14786	3.7e-16	2.53e-15	10598	AHSA1	14	77457870	77469472	1	protein_coding	activator of HSP90 ATPase activity 1
1980	ENSG00000141232	1411.48	0.93251	0.114451	8.14767	3.71e-16	2.53e-15	10140	TOB1	17	50862223	50867978	-1	protein_coding	transducer of ERBB2, 1
1981	ENSG00000164535	875.26	-0.807262	0.0991154	-8.14466	3.8e-16	2.59e-15	221955	DAGLB	7	6409126	6484190	-1	protein_coding	diacylglycerol lipase beta
1982	ENSG00000228300	359.322	-1.28008	0.157199	-8.14305	3.85e-16	2.63e-15	55009	FAM174C	19	1275530	1279244	1	protein_coding	family with sequence similarity 174 member C
1983	ENSG00000137875	92.8098	1.98909	0.244274	8.14289	3.86e-16	2.63e-15	10017	BCL2L10	15	52109263	52112775	-1	protein_coding	BCL2 like 10
1984	ENSG00000079805	4811.58	0.732779	0.09	8.14198	3.89e-16	2.65e-15	1785	DNM2	19	10718055	10833488	1	protein_coding	dynamin 2
1985	ENSG00000102934	241.147	-1.40333	0.172401	-8.13991	3.96e-16	2.69e-15	51090	PLLP	16	57248547	57284672	-1	protein_coding	plasmolipin
1986	ENSG00000165983	475.59	-1.23635	0.151922	-8.13806	4.02e-16	2.73e-15	9317	PTER	10	16436943	16513745	1	protein_coding	phosphotriesterase related
1987	ENSG00000172728	286.127	-1.16931	0.143688	-8.13782	4.02e-16	2.74e-15	84750	FUT10	8	33370824	33473146	-1	protein_coding	fucosyltransferase 10
1988	ENSG00000170185	752.305	0.813165	0.0999306	8.13729	4.04e-16	2.75e-15	84640	USP38	4	143184917	143223874	1	protein_coding	ubiquitin specific peptidase 38
1989	ENSG00000146938	35.8581	4.32517	0.53167	8.13507	4.12e-16	2.8e-15	57502	NLGN4X	X	5840637	6228867	-1	protein_coding	neuroligin 4 X-linked
1990	ENSG00000196876	53.0634	2.91546	0.358474	8.13296	4.19e-16	2.84e-15	6334	SCN8A	12	51590266	51812864	1	protein_coding	sodium voltage-gated channel alpha subunit 8
1991	ENSG00000185338	64.2073	2.63164	0.323788	8.12765	4.38e-16	2.97e-15	8651	SOCS1	16	11254417	11256204	-1	protein_coding	suppressor of cytokine signaling 1
1992	ENSG00000105393	524.477	1.0796	0.132846	8.12672	4.41e-16	2.99e-15	29086	BABAM1	19	17267376	17281249	1	protein_coding	BRISC and BRCA1 A complex member 1
1993	ENSG00000123066	2670.91	0.887182	0.109217	8.12313	4.54e-16	3.08e-15	23389	MED13L	12	115957905	116277693	-1	protein_coding	mediator complex subunit 13L
1994	ENSG00000104419	5755.55	1.01033	0.124399	8.12166	4.6e-16	3.12e-15	10397	NDRG1	8	133237175	133302022	-1	protein_coding	N-myc downstream regulated 1
1995	ENSG00000064995	514.475	1.12103	0.138099	8.1176	4.76e-16	3.22e-15	6882	TAF11	6	34877462	34889192	-1	protein_coding	TATA-box binding protein associated factor 11
1996	ENSG00000168936	623.632	-1.01188	0.124674	-8.11626	4.81e-16	3.26e-15	92305	TMEM129	4	1715952	1721358	-1	protein_coding	transmembrane protein 129, E3 ubiquitin ligase
1997	ENSG00000181652	65.1688	2.79793	0.344792	8.11485	4.86e-16	3.29e-15	285973	ATG9B	7	151012209	151024499	-1	protein_coding	autophagy related 9B
1998	ENSG00000072364	4880.67	0.815024	0.100445	8.11413	4.89e-16	3.31e-15	27125	AFF4	5	132875395	132963634	-1	protein_coding	ALF transcription elongation factor 4
[truncated: 5,451 more rows]

## Sheet: S Table 2
Supplementary Table S2: Differential expressed genes identified between HaCaT and TIGK at 60°C (genes with a positive log2FoldChange are upregulated in TIGK)
	Ensembl ID	baseMean	log2FoldChange	lfcSE	stat	pvalue	padj	entrez	symbol	chr	start	end	strand	biotype	description
1	ENSG00000178209	46056	1.58105	0.0373818	42.2946	0	0	5339	PLEC	8	143915153	143976734	-1	protein_coding	plectin
2	ENSG00000171345	39546.9	2.54021	0.0410976	61.8093	0	0	3880	KRT19	17	41523617	41528308	-1	protein_coding	keratin 19
3	ENSG00000044574	28436	-1.76819	0.0370544	-47.7187	0	0	3309	HSPA5	9	125234853	125241382	-1	protein_coding	heat shock protein family A (Hsp70) member 5
4	ENSG00000115414	13193.5	-2.14208	0.0481756	-44.4639	0	0	2335	FN1	2	215360440	215436073	-1	protein_coding	fibronectin 1
5	ENSG00000196878	13402.3	-1.91816	0.0411415	-46.6234	0	0	3914	LAMB3	1	209614870	209652425	-1	protein_coding	laminin subunit beta 3
6	ENSG00000083857	12236.9	2.04801	0.0487509	42.0097	0	0	2195	FAT1	4	186587794	186726722	-1	protein_coding	FAT atypical cadherin 1
7	ENSG00000072274	7636.5	1.85532	0.0460694	40.2722	0	0	7037	TFRC	3	196012511	196082153	-1	protein_coding	transferrin receptor
8	ENSG00000135480	7201.58	-9.39729	0.186612	-50.3574	0	0	3855	KRT7	12	52232520	52252186	1	protein_coding	keratin 7
9	ENSG00000115457	5107.48	5.14882	0.0709094	72.6112	0	0	3485	IGFBP2	2	216632828	216664436	1	protein_coding	insulin like growth factor binding protein 2
10	ENSG00000100234	4346.44	2.08908	0.0526965	39.6436	0	0	7078	TIMP3	22	32801705	32863041	1	protein_coding	TIMP metallopeptidase inhibitor 3
11	ENSG00000116962	5021.3	3.34016	0.0780833	42.7769	0	0	4811	NID1	1	235975830	236065109	-1	protein_coding	nidogen 1
12	ENSG00000041982	4216.37	-6.1955	0.0908176	-68.2191	0	0	3371	TNC	9	115019575	115118207	-1	protein_coding	tenascin C
13	ENSG00000067057	4012.13	-2.26694	0.0583866	-38.8265	0	0	5214	PFKP	10	3066333	3137718	1	protein_coding	phosphofructokinase, platelet
14	ENSG00000184743	3974.55	1.84462	0.0487895	37.8078	0	0	25923	ATL3	11	63624087	63671921	-1	protein_coding	atlastin GTPase 3
15	ENSG00000147889	3222.48	2.63684	0.0635274	41.507	0	0	1029	CDKN2A	9	21967752	21995301	-1	protein_coding	cyclin dependent kinase inhibitor 2A
16	ENSG00000261150	3389.74	2.90874	0.0613168	47.4379	0	0	83481	EPPK1	8	143857324	143878467	-1	protein_coding	epiplakin 1
17	ENSG00000150687	3142.38	-2.46781	0.0607169	-40.6445	0	0	11098	PRSS23	11	86791059	86952910	1	protein_coding	serine protease 23
18	ENSG00000206538	3192.94	3.72701	0.064426	57.8495	0	0	389136	VGLL3	3	86876388	86991149	-1	protein_coding	vestigial like family member 3
19	ENSG00000101670	3012.71	-3.03293	0.0658376	-46.0668	0	0	9388	LIPG	18	49560699	49599185	1	protein_coding	lipase G, endothelial type
20	ENSG00000164171	2468.82	-3.59008	0.083734	-42.8748	0	0	3673	ITGA2	5	52989340	53094779	1	protein_coding	integrin subunit alpha 2
21	ENSG00000082781	2589.18	-3.47375	0.0788652	-44.0467	0	0	3693	ITGB5	3	124761948	124901418	-1	protein_coding	integrin subunit beta 5
22	ENSG00000154122	2824.07	2.63655	0.0585851	45.0038	0	0	56172	ANKH	5	14704800	14871778	-1	protein_coding	ANKH inorganic pyrophosphate transport regulator
23	ENSG00000277586	2733.21	-4.36344	0.0770985	-56.5956	0	0	4747	NEFL	8	24950955	24956721	-1	protein_coding	neurofilament light chain
24	ENSG00000181104	2605.3	-3.51138	0.0723482	-48.5344	0	0	2149	F2R	5	76716126	76735770	1	protein_coding	coagulation factor II thrombin receptor
25	ENSG00000166396	2455.67	-3.36181	0.0649186	-51.785	0	0	8710	SERPINB7	18	63752935	63805376	1	protein_coding	serpin family B member 7
26	ENSG00000171462	2597.95	2.87953	0.0671873	42.8582	0	0	65989	DLK2	6	43450352	43456632	-1	protein_coding	delta like non-canonical Notch ligand 2
27	ENSG00000114480	1988.27	3.62492	0.0834387	43.4441	0	0	2632	GBE1	3	81489703	81761645	-1	protein_coding	1,4-alpha-glucan branching enzyme 1
28	ENSG00000148175	2247.19	3.54242	0.0849563	41.6969	0	0	2040	STOM	9	121338987	121370304	-1	protein_coding	stomatin
29	ENSG00000143631	1446.06	-5.5603	0.128029	-43.4301	0	0	2312	FLG	1	152302165	152325239	-1	protein_coding	filaggrin
30	ENSG00000108846	2427.72	-2.6396	0.0676057	-39.0441	0	0	8714	ABCC3	17	50634777	50692253	1	protein_coding	ATP binding cassette subfamily C member 3
31	ENSG00000158246	2040.79	2.49409	0.0644613	38.6912	0	0	115572	TENT5B	1	27005020	27012850	-1	protein_coding	terminal nucleotidyltransferase 5B
32	ENSG00000106484	1895.31	2.96405	0.0783571	37.8275	0	0	4232	MEST	7	130486171	130506465	1	protein_coding	mesoderm specific transcript
33	ENSG00000134363	1736.7	-5.00642	0.10816	-46.287	0	0	10468	FST	5	53480626	53487134	1	protein_coding	follistatin
34	ENSG00000070087	1631.07	3.50764	0.0860274	40.7735	0	0	5217	PFN2	3	149964904	150050788	-1	protein_coding	profilin 2
35	ENSG00000135318	1325.28	-3.74872	0.0988721	-37.9148	0	0	4907	NT5E	6	85449584	85495791	1	protein_coding	5'-nucleotidase ecto
36	ENSG00000124225	1384.66	-5.08934	0.115148	-44.1984	0	0	56937	PMEPA1	20	57648392	57711536	-1	protein_coding	prostate transmembrane protein, androgen induced 1
37	ENSG00000130707	1731.28	3.47821	0.0813882	42.736	0	0	445	ASS1	9	130444961	130501274	1	protein_coding	argininosuccinate synthase 1
38	ENSG00000140945	1428.79	-4.82191	0.112174	-42.9861	0	0	1012	CDH13	16	82626965	83800640	1	protein_coding	cadherin 13
39	ENSG00000087245	1524.98	-4.05115	0.0875758	-46.2587	0	0	4313	MMP2	16	55389700	55506691	1	protein_coding	matrix metallopeptidase 2
40	ENSG00000071794	1359.25	3.88683	0.0919095	42.2897	0	0	6596	HLTF	3	149030127	149086554	-1	protein_coding	helicase like transcription factor
41	ENSG00000196155	1666.18	6.29055	0.143387	43.8713	0	0	25894	PLEKHG4	16	67277510	67289499	1	protein_coding	pleckstrin homology and RhoGEF domain containing G4
42	ENSG00000156453	1152.18	-4.23997	0.105622	-40.1427	0	0	5097	PCDH1	5	141853090	141879246	-1	protein_coding	protocadherin 1
43	ENSG00000131620	982.372	-4.69219	0.121774	-38.532	0	0	55107	ANO1	11	69985907	70189530	1	protein_coding	anoctamin 1
44	ENSG00000173391	1263.65	3.53957	0.0894351	39.577	0	0	4973	OLR1	12	10158301	10172138	-1	protein_coding	oxidized low density lipoprotein receptor 1
45	ENSG00000203697	1140.3	-4.54381	0.110418	-41.151	0	0	388743	CAPN8	1	223538007	223665723	-1	protein_coding	calpain 8
46	ENSG00000175567	1127.54	5.15045	0.13149	39.17	0	0	7351	UCP2	11	73974672	73982843	-1	protein_coding	uncoupling protein 2
47	ENSG00000173848	2949.43	-2.04889	0.0546657	-37.4803	1.92812e-307	5.51361e-305	10276	NET1	10	5412557	5459056	1	protein_coding	neuroepithelial cell transforming 1
48	ENSG00000175318	911.29	4.62169	0.123544	37.4092	2.76996e-306	7.75589e-304	196996	GRAMD2A	15	72159806	72197787	-1	protein_coding	GRAM domain containing 2A
49	ENSG00000104332	5726.21	-2.17508	0.0581569	-37.4002	3.87779e-306	1.06362e-303	6422	SFRP1	8	41261962	41309473	-1	protein_coding	secreted frizzled related protein 1
50	ENSG00000185340	1518.32	-2.88978	0.0773798	-37.3454	3.01065e-305	8.09262e-303	10634	GAS2L1	22	29306618	29312787	1	protein_coding	growth arrest specific 2 like 1
51	ENSG00000132182	1144.53	3.45689	0.0928975	37.2119	4.38679e-303	1.15605e-300	23225	NUP210	3	13316235	13420322	-1	protein_coding	nucleoporin 210
52	ENSG00000139211	1730.13	-2.74227	0.0741766	-36.9695	3.5365e-299	9.1405e-297	347902	AMIGO2	12	47075707	47079959	-1	protein_coding	adhesion molecule with Ig like domain 2
53	ENSG00000015133	943.888	4.43034	0.120148	36.8741	1.20323e-297	3.05121e-295	440193	CCDC88C	14	91271323	91417844	-1	protein_coding	coiled-coil domain containing 88C
54	ENSG00000113140	9731.81	1.5505	0.0420866	36.8407	4.11707e-297	1.02469e-294	6678	SPARC	5	151661096	151686975	-1	protein_coding	secreted protein acidic and cysteine rich
55	ENSG00000170017	3391.03	-1.98895	0.0541493	-36.7308	2.35219e-295	5.74791e-293	214	ALCAM	3	105366909	105576900	1	protein_coding	activated leukocyte cell adhesion molecule
56	ENSG00000135821	25246.7	1.87905	0.0513308	36.6067	2.24128e-293	5.37908e-291	2752	GLUL	1	182378098	182392206	-1	protein_coding	glutamate-ammonia ligase
57	ENSG00000119655	3097.26	-2.02382	0.0557486	-36.3026	1.47469e-288	3.47716e-286	10577	NPC2	14	74476192	74494177	-1	protein_coding	NPC intracellular cholesterol transporter 2
58	ENSG00000089250	959.398	-5.72058	0.157874	-36.2351	1.70606e-287	3.95336e-285	4842	NOS1	12	117208142	117452170	-1	protein_coding	nitric oxide synthase 1
59	ENSG00000176153	953.266	-3.5832	0.0994249	-36.0392	2.03395e-284	4.63328e-282	2877	GPX2	14	64939152	64942746	-1	protein_coding	glutathione peroxidase 2
60	ENSG00000171401	29029.1	6.41729	0.178967	35.8575	1.40743e-281	3.15265e-279	3860	KRT13	17	41500981	41505705	-1	protein_coding	keratin 13
61	ENSG00000203668	1611.51	2.52335	0.0712039	35.4384	4.37628e-275	9.64217e-273	1122	CHML	1	241628851	241640369	-1	protein_coding	CHM like Rab escort protein
62	ENSG00000145604	3956.26	1.7801	0.0502345	35.4359	4.78263e-275	1.03675e-272	6502	SKP2	5	36151989	36196849	1	protein_coding	S-phase kinase associated protein 2
63	ENSG00000102699	2162.45	-2.3086	0.0658111	-35.0792	1.39944e-269	2.98547e-267	143	PARP4	13	24420931	24512778	-1	protein_coding	poly(ADP-ribose) polymerase family member 4
64	ENSG00000101680	1007.23	6.24556	0.178048	35.078	1.46141e-269	3.06897e-267	284217	LAMA1	18	6941742	7117797	-1	protein_coding	laminin subunit alpha 1
65	ENSG00000100461	897.836	-5.86997	0.167533	-35.0377	6.0122e-269	1.24314e-266	55147	RBM23	14	22893204	22919182	-1	protein_coding	RNA binding motif protein 23
66	ENSG00000166250	828.613	5.005	0.143303	34.9259	3.0076e-267	6.12457e-265	79827	CLMP	11	123069872	123195248	-1	protein_coding	CXADR like membrane protein
67	ENSG00000135919	1101.91	-3.21765	0.0923647	-34.8364	6.83746e-266	1.37157e-263	5270	SERPINE2	2	223975045	224039318	-1	protein_coding	serpin family E member 2
68	ENSG00000120129	922.042	3.57856	0.103572	34.5514	1.35811e-261	2.68427e-259	1843	DUSP1	5	172768096	172771195	-1	protein_coding	dual specificity phosphatase 1
69	ENSG00000169174	11241.9	-1.67097	0.0484751	-34.4707	2.20323e-260	4.23782e-258	255738	PCSK9	1	55039447	55064852	1	protein_coding	proprotein convertase subtilisin/kexin type 9
70	ENSG00000178719	4375.03	2.17129	0.0629896	34.4707	2.2072e-260	4.23782e-258	2907	GRINA	8	143990056	143993415	1	protein_coding	glutamate ionotropic receptor NMDA type subunit associated protein 1
71	ENSG00000177494	1348	-2.71629	0.0790794	-34.3489	1.46396e-258	2.77121e-256	79413	ZBED2	3	111592900	111595346	-1	protein_coding	zinc finger BED-type containing 2
72	ENSG00000065882	871.221	5.72784	0.167401	34.2163	1.38187e-256	2.57948e-254	23216	TBC1D1	4	37891084	38139175	1	protein_coding	TBC1 domain family member 1
73	ENSG00000226887	770.589	4.10035	0.120298	34.085	1.23093e-254	2.26626e-252	100288413	ERVMER34-1	4	52722618	52751586	-1	protein_coding	endogenous retrovirus group MER34 member 1, envelope
74	ENSG00000182809	1735.96	-2.8398	0.0834764	-34.0192	1.15842e-253	2.10394e-251	1397	CRIP2	14	105472962	105480162	1	protein_coding	cysteine rich protein 2
75	ENSG00000186480	4506	-1.66036	0.0488535	-33.9866	3.51923e-253	6.30646e-251	3638	INSIG1	7	155297776	155310235	1	protein_coding	insulin induced gene 1
76	ENSG00000103257	67409.6	1.51251	0.0446592	33.8678	1.98579e-251	3.51172e-249	8140	SLC7A5	16	87830023	87869507	-1	protein_coding	solute carrier family 7 member 5
77	ENSG00000128510	1288.66	3.1828	0.0943264	33.7424	1.38032e-249	2.40929e-247	51200	CPA4	7	130293134	130324180	1	protein_coding	carboxypeptidase A4
78	ENSG00000171867	7339.75	-1.43439	0.0425387	-33.7197	2.97529e-249	5.12666e-247	5621	PRNP	20	4686350	4701590	1	protein_coding	prion protein
79	ENSG00000162493	953.806	3.24855	0.0967622	33.5725	4.22802e-247	7.19299e-245	10630	PDPN	1	13583465	13617957	1	protein_coding	podoplanin
80	ENSG00000178445	951.817	6.32024	0.188308	33.5633	5.76229e-247	9.68065e-245	2731	GLDC	9	6532467	6645729	-1	protein_coding	glycine decarboxylase
81	ENSG00000119537	2297.01	-2.09353	0.06246	-33.5179	2.64788e-246	4.39352e-244	2531	KDSR	18	63327726	63367228	-1	protein_coding	3-ketodihydrosphingosine reductase
82	ENSG00000109606	6741.21	1.41848	0.0425049	33.3722	3.47027e-244	5.68786e-242	1665	DHX15	4	24517441	24584554	-1	protein_coding	DEAH-box helicase 15
83	ENSG00000168743	1145.44	6.83952	0.204965	33.3691	3.84603e-244	6.22779e-242	255743	NPNT	4	105894775	106004027	1	protein_coding	nephronectin
84	ENSG00000079459	9133.03	-1.47736	0.0442811	-33.3633	4.67324e-244	7.47719e-242	2222	FDFT1	8	11795573	11839304	1	protein_coding	farnesyl-diphosphate farnesyltransferase 1
85	ENSG00000118418	1668.72	2.35474	0.070601	33.3528	6.63498e-244	1.04911e-241	9324	HMGN3	6	79201245	79234689	-1	protein_coding	high mobility group nucleosomal binding domain 3
86	ENSG00000198467	1442.53	3.16397	0.0953095	33.1968	1.19694e-241	1.87056e-239	7169	TPM2	9	35681992	35690056	-1	protein_coding	tropomyosin 2
87	ENSG00000164251	1676.96	-2.47037	0.0751135	-32.8886	3.20386e-237	4.94941e-235	2150	F2RL1	5	76818933	76835315	1	protein_coding	F2R like trypsin receptor 1
88	ENSG00000148180	4249	-1.96464	0.05974	-32.8865	3.42792e-237	5.23537e-235	2934	GSN	9	121207794	121332843	1	protein_coding	gelsolin
89	ENSG00000073067	726.017	4.97965	0.151973	32.7665	1.76502e-235	2.66538e-233	54905	CYP2W1	7	983181	989640	1	protein_coding	cytochrome P450 family 2 subfamily W member 1
90	ENSG00000125505	2875.64	-1.74941	0.0536734	-32.5936	5.0503e-233	7.54178e-231	79143	MBOAT7	19	54173412	54189882	-1	protein_coding	membrane bound O-acyltransferase domain containing 7
91	ENSG00000163697	1901.5	2.05753	0.0633214	32.4934	1.31996e-231	1.94948e-229	323	APBB2	4	40810027	41216714	-1	protein_coding	amyloid beta precursor protein binding family B member 2
92	ENSG00000137801	38126	-1.88738	0.0581648	-32.4489	5.62003e-231	8.21013e-229	7057	THBS1	15	39581079	39599466	1	protein_coding	thrombospondin 1
93	ENSG00000136111	820.49	-3.40063	0.105265	-32.3055	5.85304e-229	8.45859e-227	9882	TBC1D4	13	75283503	75482169	-1	protein_coding	TBC1 domain family member 4
94	ENSG00000197457	980.403	-2.81187	0.0870679	-32.2951	8.18247e-229	1.16992e-226	50861	STMN3	20	63639705	63657682	-1	protein_coding	stathmin 3
95	ENSG00000184226	723.095	5.323	0.166535	31.9633	3.52637e-224	4.98889e-222	5101	PCDH9	13	66302834	67230445	-1	protein_coding	protocadherin 9
96	ENSG00000109193	1336.47	2.93885	0.0919747	31.9528	4.93532e-224	6.90945e-222	6783	SULT1E1	4	69841212	69860145	-1	protein_coding	sulfotransferase family 1E member 1
97	ENSG00000111799	3672.95	-1.61757	0.0506909	-31.9104	1.91768e-223	2.65708e-221	1303	COL12A1	6	75084326	75206267	-1	protein_coding	collagen type XII alpha 1 chain
98	ENSG00000058085	12625.6	-1.19972	0.0376006	-31.9068	2.1478e-223	2.94555e-221	3918	LAMC2	1	183186238	183245127	1	protein_coding	laminin subunit gamma 2
99	ENSG00000125746	652.458	-4.28501	0.135055	-31.7279	6.41637e-221	8.71071e-219	24139	EML2	19	45606994	45645602	-1	protein_coding	EMAP like 2
100	ENSG00000109133	2619.12	1.76189	0.0557179	31.6217	1.85987e-219	2.49967e-217	55161	TMEM33	4	41935129	41960803	1	protein_coding	transmembrane protein 33
101	ENSG00000166750	1809.07	-2.14086	0.0680784	-31.447	4.60642e-217	6.12974e-215	162394	SLFN5	17	35243071	35273655	1	protein_coding	schlafen family member 5
102	ENSG00000091986	1571.51	2.30036	0.07334	31.3657	5.94809e-216	7.83749e-214	151887	CCDC80	3	112596797	112649530	-1	protein_coding	coiled-coil domain containing 80
103	ENSG00000065320	1039.59	2.76852	0.088541	31.2682	1.26199e-214	1.64671e-212	9423	NTN1	17	9021510	9244000	1	protein_coding	netrin 1
104	ENSG00000167767	1486.54	-2.33582	0.0747547	-31.2465	2.49053e-214	3.21854e-212	144501	KRT80	12	52168996	52192014	-1	protein_coding	keratin 80
105	ENSG00000087258	633.085	5.11138	0.165245	30.9321	4.41834e-210	5.65547e-208	2775	GNAO1	16	56191390	56357444	1	protein_coding	G protein subunit alpha o1
106	ENSG00000087494	1507.73	-2.69261	0.0870794	-30.9213	6.184e-210	7.84085e-208	5744	PTHLH	12	27958084	27972733	-1	protein_coding	parathyroid hormone like hormone
107	ENSG00000169583	713.483	4.37656	0.141651	30.8969	1.31666e-209	1.65383e-207	9022	CLIC3	9	136994608	136996568	-1	protein_coding	chloride intracellular channel 3
108	ENSG00000151651	712.861	-3.56236	0.116146	-30.6714	1.36978e-206	1.70461e-204	101	ADAM8	10	133262420	133276868	-1	protein_coding	ADAM metallopeptidase domain 8
109	ENSG00000078140	3392.75	1.60816	0.0526654	30.5355	8.80948e-205	1.08623e-202	3093	UBE2K	4	39698109	39782792	1	protein_coding	ubiquitin conjugating enzyme E2 K
110	ENSG00000196422	1443.48	-2.51283	0.0825041	-30.4571	9.65867e-204	1.18011e-201	9858	PPP1R26	9	135479079	135488893	1	protein_coding	protein phosphatase 1 regulatory subunit 26
111	ENSG00000187244	6700.1	-1.41599	0.0465738	-30.4031	5.0016e-203	6.056e-201	4059	BCAM	19	44809071	44821421	1	protein_coding	basal cell adhesion molecule (Lutheran blood group)
112	ENSG00000160752	3163.85	-1.7093	0.0564402	-30.2852	1.79363e-201	2.15236e-199	2224	FDPS	1	155308748	155320666	1	protein_coding	farnesyl diphosphate synthase
113	ENSG00000168453	1920.47	-2.41689	0.0798259	-30.277	2.29925e-201	2.73468e-199	55806	HR	8	22114419	22133384	-1	protein_coding	HR lysine demethylase and nuclear receptor corepressor
114	ENSG00000089486	695.827	3.99999	0.132246	30.2467	5.76836e-201	6.8006e-199	29965	CDIP1	16	4510669	4538828	-1	protein_coding	cell death inducing p53 target 1
115	ENSG00000105726	1967.34	1.88381	0.0623369	30.2198	1.30104e-200	1.52052e-198	57130	ATP13A1	19	19645198	19663676	-1	protein_coding	ATPase 13A1
116	ENSG00000196730	800.166	6.47316	0.214278	30.2091	1.79725e-200	2.08233e-198	1612	DAPK1	9	87497228	87708634	1	protein_coding	death associated protein kinase 1
117	ENSG00000134440	4436.28	-1.43636	0.0475789	-30.1889	3.31196e-200	3.8045e-198	4677	NARS1	18	57600656	57622213	-1	protein_coding	asparaginyl-tRNA synthetase 1
118	ENSG00000143369	1292.11	-2.33764	0.0774615	-30.1781	4.59336e-200	5.23176e-198	1893	ECM1	1	150508062	150513789	1	protein_coding	extracellular matrix protein 1
119	ENSG00000168003	19528.1	1.28349	0.0426612	30.0856	7.48531e-199	8.45399e-197	6520	SLC3A2	11	62856004	62888880	1	protein_coding	solute carrier family 3 member 2
120	ENSG00000206075	10559.7	-1.57731	0.0524519	-30.0716	1.13828e-198	1.27488e-196	5268	SERPINB5	18	63476958	63505085	1	protein_coding	serpin family B member 5
121	ENSG00000035862	1708.67	2.35984	0.0785904	30.0271	4.35097e-198	4.83281e-196	7077	TIMP2	17	78852977	78925387	-1	protein_coding	TIMP metallopeptidase inhibitor 2
122	ENSG00000171208	1439.71	2.32997	0.0777071	29.984	1.58625e-197	1.74747e-195	81831	NETO2	16	47077703	47143945	-1	protein_coding	neuropilin and tolloid like 2
123	ENSG00000067064	4128.03	-1.80158	0.0603231	-29.8656	5.51388e-196	6.02493e-194	3422	IDI1	10	1039152	1049119	-1	protein_coding	isopentenyl-diphosphate delta isomerase 1
124	ENSG00000066923	585.203	3.95601	0.132649	29.8231	1.96258e-195	2.12718e-193	10734	STAG3	7	100177563	100221488	1	protein_coding	stromal antigen 3
125	ENSG00000035928	2447.76	1.71902	0.0577329	29.7754	8.13342e-195	8.74506e-193	5981	RFC1	4	39287456	39366375	-1	protein_coding	replication factor C subunit 1
126	ENSG00000121892	4375.86	1.49112	0.0500899	29.7688	9.89987e-195	1.05599e-192	23244	PDS5A	4	39822863	39977956	-1	protein_coding	PDS5 cohesin associated factor A
127	ENSG00000110090	4069.85	-1.43732	0.0483973	-29.6983	8.08164e-194	8.55254e-192	1374	CPT1A	11	68754620	68844410	-1	protein_coding	carnitine palmitoyltransferase 1A
128	ENSG00000109689	1309.24	2.276	0.0766746	29.6839	1.24054e-193	1.30256e-191	57620	STIM2	4	26857601	27025381	1	protein_coding	stromal interaction molecule 2
129	ENSG00000164924	26133.6	1.093	0.0368225	29.683	1.2713e-193	1.32452e-191	7534	YWHAZ	8	100916523	100953388	-1	protein_coding	tyrosine 3-monooxygenase/tryptophan 5-monooxygenase activation protein zeta
130	ENSG00000171914	698.447	3.35688	0.113263	29.638	4.84229e-193	5.00618e-191	83660	TLN2	15	62390526	62844631	1	protein_coding	talin 2
131	ENSG00000188549	1753.01	-2.39711	0.0811163	-29.5515	6.28536e-192	6.4485e-190	388115	CCDC9B	15	40331452	40340939	-1	protein_coding	coiled-coil domain containing 9B
132	ENSG00000164070	1026.93	2.64135	0.089661	29.4593	9.57762e-191	9.75176e-189	22824	HSPA4L	4	127781821	127840733	1	protein_coding	heat shock protein family A (Hsp70) member 4 like
133	ENSG00000123143	842.525	2.90206	0.0985407	29.4504	1.24368e-190	1.25677e-188	5585	PKN1	19	14433053	14471867	1	protein_coding	protein kinase N1
134	ENSG00000078177	950.16	2.75906	0.0939551	29.3657	1.50536e-189	1.50986e-187	55728	N4BP2	4	40056797	40158252	1	protein_coding	NEDD4 binding protein 2
135	ENSG00000095383	2106.56	-1.88597	0.0643038	-29.329	4.43133e-189	4.41163e-187	55357	TBC1D2	9	98199011	98255649	-1	protein_coding	TBC1 domain family member 2
136	ENSG00000196405	546.102	4.30951	0.147045	29.3074	8.35289e-189	8.25462e-187	51466	EVL	14	99971449	100144236	1	protein_coding	Enah/Vasp-like
137	ENSG00000179698	736.47	6.43961	0.220268	29.2353	6.90108e-188	6.77011e-186	340390	WDR97	8	144107726	144118328	1	protein_coding	WD repeat domain 97
138	ENSG00000006125	9064.51	-1.278	0.0439041	-29.109	2.76551e-186	2.69337e-184	163	AP2B1	17	35578046	35726413	1	protein_coding	adaptor related protein complex 2 subunit beta 1
139	ENSG00000159335	2391.61	-1.66933	0.0574666	-29.0486	1.6018e-185	1.54879e-183	5763	PTMS	12	6765516	6770952	1	protein_coding	parathymosin
140	ENSG00000206503	2565.22	1.67907	0.0579213	28.9888	9.11277e-185	8.74826e-183	3105	HLA-A	6	29941260	29949572	1	protein_coding	major histocompatibility complex, class I, A
141	ENSG00000106772	667.6	-3.51286	0.121514	-28.9092	9.16098e-184	8.73216e-182	158471	PRUNE2	9	76611376	76906114	-1	protein_coding	prune homolog 2 with BCH domain
142	ENSG00000104341	5330.35	1.37151	0.0474714	28.8914	1.53213e-183	1.45013e-181	55353	LAPTM4B	8	97775057	97853013	1	protein_coding	lysosomal protein transmembrane 4 beta
143	ENSG00000116285	3166.52	1.63441	0.0566155	28.8686	2.96234e-183	2.78418e-181	54206	ERRFI1	1	8004404	8026309	-1	protein_coding	ERBB receptor feedback inhibitor 1
144	ENSG00000150093	10871.3	-1.13511	0.0396263	-28.6455	1.82397e-180	1.70237e-178	3688	ITGB1	10	32887273	33005792	-1	protein_coding	integrin subunit beta 1
145	ENSG00000197321	1983.32	-2.42555	0.0847472	-28.621	3.67687e-180	3.40808e-178	6840	SVIL	10	29457338	29736959	-1	protein_coding	supervillin
146	ENSG00000069011	1495.65	2.52959	0.0887221	28.5114	8.47073e-179	7.79771e-177	5307	PITX1	5	135027734	135034813	-1	protein_coding	paired like homeodomain 1
147	ENSG00000075539	2795.34	1.63693	0.0574181	28.5089	9.07606e-179	8.29811e-177	285527	FRYL	4	48497357	48780322	-1	protein_coding	FRY like transcription coactivator
148	ENSG00000167004	11145.6	-1.12371	0.0394933	-28.4532	4.44386e-178	4.03551e-176	2923	PDIA3	15	43746394	43773279	1	protein_coding	protein disulfide isomerase family A member 3
149	ENSG00000166833	1610.52	2.17891	0.0765956	28.4469	5.31815e-178	4.79704e-176	89797	NAV2	11	19350724	20121601	1	protein_coding	neuron navigator 2
150	ENSG00000178764	650.527	3.25468	0.114463	28.4344	7.59989e-178	6.8095e-176	22882	ZHX2	8	122781655	122974510	1	protein_coding	zinc fingers and homeoboxes 2
151	ENSG00000118579	1683.61	2.03948	0.0717386	28.4293	8.78709e-178	7.82109e-176	80306	MED28	4	17614641	17634105	1	protein_coding	mediator complex subunit 28
152	ENSG00000129250	4515.69	-1.45365	0.0512246	-28.378	3.7752e-177	3.33807e-175	10749	KIF1C	17	4997950	5028401	1	protein_coding	kinesin family member 1C
153	ENSG00000205542	6032.53	-1.63384	0.0578839	-28.2261	2.79656e-175	2.45659e-173	7114	TMSB4X	X	12975110	12977227	1	protein_coding	thymosin beta 4 X-linked
154	ENSG00000181143	758.887	3.65757	0.129648	28.2116	4.21929e-175	3.68229e-173	94025	MUC16	19	8848844	8981342	-1	protein_coding	mucin 16, cell surface associated
155	ENSG00000152234	13297.9	-1.32062	0.0468762	-28.1725	1.27199e-174	1.10294e-172	498	ATP5F1A	18	46080248	46104334	-1	protein_coding	ATP synthase F1 subunit alpha
156	ENSG00000157557	4861.14	1.53874	0.0547038	28.1287	4.37228e-174	3.76689e-172	2114	ETS2	21	38805183	38824955	1	protein_coding	ETS proto-oncogene 2, transcription factor
157	ENSG00000163257	2088.63	1.92885	0.0686697	28.0888	1.34182e-173	1.14867e-171	54876	DCAF16	4	17800655	17810758	-1	protein_coding	DDB1 and CUL4 associated factor 16
158	ENSG00000158106	571.472	4.11646	0.146868	28.0282	7.36019e-173	6.26082e-171	114822	RHPN1	8	143368876	143384221	1	protein_coding	rhophilin Rho GTPase binding protein 1
159	ENSG00000178726	711.134	2.92139	0.104499	27.9563	5.52992e-172	4.67435e-170	7056	THBD	20	23045633	23049672	-1	protein_coding	thrombomodulin
160	ENSG00000141756	1934.47	9.1677	0.328143	27.9382	9.18297e-172	7.7137e-170	60681	FKBP10	17	41812680	41823213	1	protein_coding	FKBP prolyl isomerase 10
161	ENSG00000078399	641.611	-6.36035	0.228519	-27.8329	1.73474e-170	1.44813e-168	3205	HOXA9	7	27162438	27175180	-1	protein_coding	homeobox A9
162	ENSG00000134874	556.782	5.32128	0.19221	27.6847	1.06659e-168	8.84874e-167	22873	DZIP1	13	95578202	95644706	-1	protein_coding	DAZ interacting zinc finger protein 1
163	ENSG00000103381	519.648	3.63973	0.131613	27.6547	2.44767e-168	2.0182e-166	55313	CPPED1	16	12659799	12803887	-1	protein_coding	calcineurin like phosphoesterase domain containing 1
164	ENSG00000104738	12839.7	1.22131	0.0444128	27.4991	1.79807e-166	1.47354e-164	4173	MCM4	8	47960185	47978160	1	protein_coding	minichromosome maintenance complex component 4
165	ENSG00000157514	3634.74	-1.61254	0.0586914	-27.4749	3.50678e-166	2.85644e-164	1831	TSC22D3	X	107713221	107777342	-1	protein_coding	TSC22 domain family member 3
166	ENSG00000099139	492.144	-4.61997	0.16857	-27.4068	2.27352e-165	1.84073e-163	5125	PCSK5	9	75890644	76362975	1	protein_coding	proprotein convertase subtilisin/kexin type 5
167	ENSG00000119541	2273.9	-1.61003	0.0588145	-27.3746	5.49837e-165	4.42503e-163	9525	VPS4B	18	63389190	63422483	-1	protein_coding	vacuolar protein sorting 4 homolog B
168	ENSG00000196141	1997.17	-2.30516	0.0842429	-27.3632	7.51449e-165	6.01159e-163	26010	SPATS2L	2	200305881	200482264	1	protein_coding	spermatogenesis associated serine rich 2 like
169	ENSG00000106853	1133.39	-2.26669	0.0829861	-27.3141	2.88235e-164	2.29223e-162	22949	PTGR1	9	111549722	111599893	-1	protein_coding	prostaglandin reductase 1
170	ENSG00000155850	2895.15	1.98247	0.0726751	27.2785	7.63563e-164	6.03664e-162	1836	SLC26A2	5	149960758	149993455	1	protein_coding	solute carrier family 26 member 2
171	ENSG00000136848	3722.33	-1.38267	0.0507397	-27.2502	1.65188e-163	1.29832e-161	153090	DAB2IP	9	121567057	121785530	1	protein_coding	DAB2 interacting protein
172	ENSG00000086062	3744.22	1.53307	0.0565244	27.1224	5.36663e-162	4.19346e-160	2683	B4GALT1	9	33104082	33167356	-1	protein_coding	beta-1,4-galactosyltransferase 1
173	ENSG00000186081	384797	1.04533	0.0385929	27.0861	1.4367e-161	1.11614e-159	3852	KRT5	12	52514575	52520530	-1	protein_coding	keratin 5
174	ENSG00000005007	6337.25	1.23245	0.0455607	27.0507	3.74619e-161	2.89361e-159	5976	UPF1	19	18831959	18868230	1	protein_coding	UPF1 RNA helicase and ATPase
175	ENSG00000107863	2425.81	-1.56535	0.0578723	-27.0484	3.99365e-161	3.06712e-159	57584	ARHGAP21	10	24583609	24723887	-1	protein_coding	Rho GTPase activating protein 21
176	ENSG00000128928	1918.9	1.75504	0.0649633	27.0159	9.61326e-161	7.34104e-159	3712	IVD	15	40405485	40435947	1	protein_coding	isovaleryl-CoA dehydrogenase
177	ENSG00000083937	2178.64	1.80901	0.0671398	26.9439	6.72157e-160	5.10384e-158	25978	CHMP2B	3	87227271	87255556	1	protein_coding	charged multivesicular body protein 2B
178	ENSG00000165322	929.566	-2.33047	0.0865	-26.9419	7.0992e-160	5.3603e-158	94134	ARHGAP12	10	31805398	31928876	-1	protein_coding	Rho GTPase activating protein 12
179	ENSG00000153113	4669.29	-1.26372	0.0472072	-26.7696	7.30077e-158	5.48169e-156	831	CAST	5	96525267	96779595	1	protein_coding	calpastatin
180	ENSG00000130560	2517.29	-1.69725	0.0635704	-26.6987	4.87525e-157	3.64019e-155	10422	UBAC1	9	135932969	135961373	-1	protein_coding	UBA domain containing 1
181	ENSG00000106976	872.186	-2.39881	0.0898752	-26.6905	6.0676e-157	4.50544e-155	1759	DNM1	9	128191655	128255248	1	protein_coding	dynamin 1
182	ENSG00000133026	3987.28	1.261	0.047272	26.6753	9.09568e-157	6.71681e-155	4628	MYH10	17	8474207	8631376	-1	protein_coding	myosin heavy chain 10
183	ENSG00000178685	1110.78	2.62539	0.0984693	26.662	1.29934e-156	9.54269e-155	84875	PARP10	8	143977153	144012772	-1	protein_coding	poly(ADP-ribose) polymerase family member 10
184	ENSG00000178163	447.696	4.66805	0.175588	26.5852	1.00661e-155	7.35262e-154	85460	ZNF518B	4	10439880	10457426	-1	protein_coding	zinc finger protein 518B
185	ENSG00000170955	752.542	-2.60405	0.0980355	-26.5623	1.85285e-155	1.34607e-153	112464	CAVIN3	11	6318946	6320532	-1	protein_coding	caveolae associated protein 3
186	ENSG00000205426	507.782	-5.84305	0.220837	-26.4587	2.8975e-154	2.09368e-152	3887	KRT81	12	52285913	52291534	-1	protein_coding	keratin 81
187	ENSG00000075426	4937.52	1.5363	0.0582116	26.3916	1.71129e-153	1.22994e-151	2355	FOSL2	2	28392448	28417317	1	protein_coding	FOS like 2, AP-1 transcription factor subunit
188	ENSG00000102243	618.24	3.32961	0.126555	26.3096	1.48984e-152	1.06508e-150	51442	VGLL1	X	136532215	136556807	1	protein_coding	vestigial like family member 1
189	ENSG00000168209	9288.08	1.13863	0.0433877	26.2431	8.56486e-152	6.09057e-150	54541	DDIT4	10	72273919	72276036	1	protein_coding	DNA damage inducible transcript 4
190	ENSG00000185201	798.345	-7.43339	0.283475	-26.2224	1.47674e-151	1.0446e-149	10581	IFITM2	11	303655	309397	1	protein_coding	interferon induced transmembrane protein 2
191	ENSG00000131473	11219.2	-1.01443	0.038729	-26.1931	3.18063e-151	2.2381e-149	47	ACLY	17	41866917	41930542	-1	protein_coding	ATP citrate lyase
192	ENSG00000134871	4073.1	-1.3524	0.0516366	-26.1907	3.39214e-151	2.3745e-149	1284	COL4A2	13	110305812	110513209	1	protein_coding	collagen type IV alpha 2 chain
193	ENSG00000101144	1360.9	1.87424	0.0716836	26.146	1.09314e-150	7.6123e-149	655	BMP7	20	57168753	57266641	-1	protein_coding	bone morphogenetic protein 7
194	ENSG00000134243	432.558	4.75767	0.182035	26.1361	1.41976e-150	9.83585e-149	6272	SORT1	1	109309568	109397918	-1	protein_coding	sortilin 1
195	ENSG00000184564	731.155	-2.93937	0.112576	-26.1101	2.79686e-150	1.92768e-148	84189	SLITRK6	13	85792790	85806683	-1	protein_coding	SLIT and NTRK like family member 6
196	ENSG00000253729	21416	1.2024	0.0461235	26.069	8.1872e-150	5.61408e-148	5591	PRKDC	8	47773111	47960178	-1	protein_coding	protein kinase, DNA-activated, catalytic subunit
197	ENSG00000188883	528.627	3.39937	0.130623	26.0244	2.62417e-149	1.7903e-147	346689	KLRG2	7	139452690	139483673	-1	protein_coding	killer cell lectin like receptor G2
198	ENSG00000170873	1072.91	2.60745	0.100338	25.9868	6.99046e-149	4.74504e-147	9788	MTSS1	8	124550784	124728473	-1	protein_coding	MTSS I-BAR domain containing 1
199	ENSG00000119125	503.963	3.29338	0.12711	25.9096	5.18821e-148	3.504e-146	9615	GDA	9	72114595	72257193	1	protein_coding	guanine deaminase
200	ENSG00000070882	2274.86	-1.50507	0.0582416	-25.8418	3.00965e-147	2.02249e-145	26031	OSBPL3	7	24796540	24981634	-1	protein_coding	oxysterol binding protein like 3
201	ENSG00000196218	557.479	3.28058	0.126962	25.8392	3.21764e-147	2.1515e-145	6261	RYR1	19	38433691	38595273	1	protein_coding	ryanodine receptor 1
202	ENSG00000168918	430.451	5.13415	0.199668	25.7134	8.27512e-146	5.50582e-144	3635	INPP5D	2	233059967	233207903	1	protein_coding	inositol polyphosphate-5-phosphatase D
203	ENSG00000196700	2123.96	1.60821	0.0626411	25.6733	2.32086e-145	1.53657e-143	57473	ZNF512B	20	63956704	63969930	-1	protein_coding	zinc finger protein 512B
204	ENSG00000120162	2469.09	1.44398	0.056257	25.6676	2.68803e-145	1.77094e-143	79817	MOB3B	9	27325209	27529814	-1	protein_coding	MOB kinase activator 3B
205	ENSG00000182378	1000.52	2.31207	0.0902866	25.6081	1.23945e-144	8.12593e-143	55344	PLCXD1	X	276322	303356	1	protein_coding	phosphatidylinositol specific phospholipase C X domain containing 1
206	ENSG00000106804	592.177	-3.62487	0.142245	-25.4833	3.0215e-143	1.97131e-141	727	C5	9	120932987	121075195	-1	protein_coding	complement C5
207	ENSG00000182240	561.823	-3.0051	0.11798	-25.4713	4.09948e-143	2.66169e-141	25825	BACE2	21	41167801	41282530	1	protein_coding	beta-secretase 2
208	ENSG00000136877	2167.51	-1.64503	0.0646819	-25.4326	1.09994e-142	7.10729e-141	2356	FPGS	9	127794597	127814327	1	protein_coding	folylpolyglutamate synthase
209	ENSG00000070614	6042.33	1.19461	0.0470818	25.373	5.00958e-142	3.22147e-140	3340	NDST1	5	150485818	150558211	1	protein_coding	N-deacetylase and N-sulfotransferase 1
210	ENSG00000183742	653.285	-2.9119	0.114853	-25.3532	8.28629e-142	5.30322e-140	346389	MACC1	7	20134655	20217404	-1	protein_coding	MET transcriptional regulator MACC1
211	ENSG00000074181	583.822	3.83407	0.151528	25.3027	2.98553e-141	1.90168e-139	4854	NOTCH3	19	15159038	15200995	-1	protein_coding	notch receptor 3
212	ENSG00000176788	2481.54	1.51082	0.0598411	25.2472	1.21628e-140	7.71076e-139	10409	BASP1	5	17065598	17276843	1	protein_coding	brain abundant membrane attached signal protein 1
213	ENSG00000171617	972.486	-2.12973	0.0845842	-25.1788	6.83484e-140	4.31269e-138	8507	ENC1	5	74627406	74641424	-1	protein_coding	ectodermal-neural cortex 1
214	ENSG00000057608	4826.77	-1.2496	0.0496422	-25.1722	8.07387e-140	5.0707e-138	2665	GDI2	10	5765223	5842132	-1	protein_coding	GDP dissociation inhibitor 2
215	ENSG00000134202	440.862	3.70801	0.147371	25.161	1.06998e-139	6.68865e-138	2947	GSTM3	1	109733932	109741038	-1	protein_coding	glutathione S-transferase mu 3
216	ENSG00000087253	2230.87	-1.55927	0.0620369	-25.1345	2.08612e-139	1.29803e-137	54947	LPCAT2	16	55509072	55586666	1	protein_coding	lysophosphatidylcholine acyltransferase 2
217	ENSG00000174197	2608.01	1.55416	0.0618903	25.1115	3.72159e-139	2.30498e-137	23269	MGA	15	41621134	41773081	1	protein_coding	MAX dimerization protein MGA
218	ENSG00000027001	742.691	-2.38506	0.0951656	-25.0622	1.28387e-138	7.91523e-137	4285	MIPEP	13	23730189	23889400	-1	protein_coding	mitochondrial intermediate peptidase
219	ENSG00000137747	467.582	3.42828	0.137433	24.9451	2.41212e-137	1.48032e-135	84000	TMPRSS13	11	117900641	117929459	-1	protein_coding	transmembrane serine protease 13
220	ENSG00000186716	3222.51	-1.28402	0.0515171	-24.9241	4.07294e-137	2.48819e-135	613	BCR	22	23179704	23318037	1	protein_coding	BCR activator of RhoGEF and GTPase
221	ENSG00000101210	1310.92	-1.826	0.0733833	-24.883	1.13623e-136	6.90994e-135	1917	EEF1A2	20	63488013	63499239	-1	protein_coding	eukaryotic translation elongation factor 1 alpha 2
222	ENSG00000101213	713.71	-2.44846	0.0989861	-24.7354	4.45453e-135	2.69679e-133	5753	PTK6	20	63528001	63537376	-1	protein_coding	protein tyrosine kinase 6
223	ENSG00000165138	1918.06	-1.522	0.0615355	-24.7338	4.63645e-135	2.79434e-133	203286	ANKS6	9	98731329	98796965	-1	protein_coding	ankyrin repeat and sterile alpha motif domain containing 6
224	ENSG00000130816	8965.23	1.09664	0.044418	24.6892	1.39858e-134	8.39146e-133	1786	DNMT1	19	10133342	10231286	-1	protein_coding	DNA methyltransferase 1
225	ENSG00000173210	716.252	2.98541	0.121037	24.6652	2.5274e-134	1.5097e-132	22885	ABLIM3	5	149141483	149260542	1	protein_coding	actin binding LIM protein family member 3
226	ENSG00000099797	4495.88	1.21559	0.0494794	24.5676	2.80507e-133	1.66815e-131	9524	TECR	19	14517085	14565980	1	protein_coding	trans-2,3-enoyl-CoA reductase
227	ENSG00000142627	3315.91	1.3512	0.0550116	24.5621	3.20847e-133	1.89964e-131	1969	EPHA2	1	16124337	16156069	-1	protein_coding	EPH receptor A2
228	ENSG00000134709	1337.41	2.15001	0.0876009	24.5432	5.10909e-133	3.01167e-131	51361	HOOK1	1	59814786	59876322	1	protein_coding	hook microtubule tethering protein 1
229	ENSG00000109787	1935.44	1.66861	0.0680361	24.5254	7.91489e-133	4.64525e-131	51274	KLF3	4	38664197	38701517	1	protein_coding	KLF transcription factor 3
230	ENSG00000011465	998.749	8.14003	0.332058	24.5139	1.05048e-132	6.13848e-131	1634	DCN	12	91140484	91183217	-1	protein_coding	decorin
231	ENSG00000187720	1145.75	-1.94971	0.0796042	-24.4926	1.77259e-132	1.03133e-130	79875	THSD4	15	71096952	71783383	1	protein_coding	thrombospondin type 1 domain containing 4
232	ENSG00000181222	10591.8	1.02913	0.0421938	24.3905	2.1553e-131	1.24859e-129	5430	POLR2A	17	7484366	7514616	1	protein_coding	RNA polymerase II subunit A
233	ENSG00000235162	1613.26	-1.75705	0.0720709	-24.3795	2.82014e-131	1.62672e-129	387882	C12orf75	12	105235290	105396097	1	protein_coding	chromosome 12 open reading frame 75
234	ENSG00000169299	1381.5	1.69673	0.0696962	24.3447	6.59881e-131	3.79009e-129	55276	PGM2	4	37826660	37862937	1	protein_coding	phosphoglucomutase 2
235	ENSG00000187957	415.213	5.62996	0.231387	24.3314	9.12686e-131	5.21979e-129	92737	DNER	2	229357629	229714555	-1	protein_coding	delta/notch like EGF repeat containing
236	ENSG00000164828	5645.51	-1.1105	0.0456623	-24.3198	1.2115e-130	6.89941e-129	23353	SUN1	7	816615	896435	1	protein_coding	Sad1 and UNC84 domain containing 1
237	ENSG00000148344	2127	1.44831	0.0595613	24.3163	1.31887e-130	7.47914e-129	9536	PTGES	9	129738331	129753042	-1	protein_coding	prostaglandin E synthase
238	ENSG00000123240	984.47	-2.06771	0.0850517	-24.3113	1.49053e-130	8.4171e-129	10133	OPTN	10	13099449	13138308	1	protein_coding	optineurin
239	ENSG00000038219	2285.73	1.75105	0.0720809	24.2929	2.3321e-130	1.31144e-128	259282	BOD1L1	4	13568738	13627725	-1	protein_coding	biorientation of chromosomes in cell division 1 like 1
240	ENSG00000086061	3673.65	1.26963	0.052444	24.2093	1.77557e-129	9.9432e-128	3301	DNAJA1	9	33025273	33039907	1	protein_coding	DnaJ heat shock protein family (Hsp40) member A1
241	ENSG00000147065	11835.3	-0.944294	0.0390618	-24.1744	4.14135e-129	2.30954e-127	4478	MSN	X	65588377	65741931	1	protein_coding	moesin
242	ENSG00000109180	2510.73	1.59748	0.0660897	24.1714	4.44635e-129	2.46938e-127	54940	OCIAD1	4	48805212	48861817	1	protein_coding	OCIA domain containing 1
243	ENSG00000104517	4139.4	1.19385	0.0494595	24.138	9.99091e-129	5.52584e-127	51366	UBR5	8	102252273	102412759	-1	protein_coding	ubiquitin protein ligase E3 component n-recognin 5
244	ENSG00000148187	1931.57	-1.49234	0.0618522	-24.1275	1.28687e-128	7.08833e-127	92399	MRRF	9	122264603	122331337	1	protein_coding	mitochondrial ribosome recycling factor
245	ENSG00000130508	368.771	-4.49061	0.186146	-24.1241	1.39591e-128	7.65755e-127	7837	PXDN	2	1631887	1744852	-1	protein_coding	peroxidasin
246	ENSG00000182963	427.437	-3.2565	0.135135	-24.0981	2.61878e-128	1.43075e-126	10052	GJC1	17	44798448	44830816	-1	protein_coding	gap junction protein gamma 1
247	ENSG00000146281	1190.45	1.79134	0.0745795	24.0192	1.7507e-127	9.52607e-126	135293	PM20D2	6	89146055	89165565	1	protein_coding	peptidase M20 domain containing 2
248	ENSG00000057019	2865.34	-1.41903	0.0591071	-24.0077	2.31157e-127	1.25272e-125	131566	DCBLD2	3	98795941	98901695	-1	protein_coding	discoidin, CUB and LCCL domain containing 2
249	ENSG00000141753	1269.74	2.23314	0.0932708	23.9425	1.10556e-126	5.96735e-125	3487	IGFBP4	17	40443450	40457725	1	protein_coding	insulin like growth factor binding protein 4
250	ENSG00000086102	1687.42	1.58642	0.066283	23.9341	1.35259e-126	7.27155e-125	4799	NFX1	9	33290512	33371157	1	protein_coding	nuclear transcription factor, X-box binding 1
251	ENSG00000128340	730.617	-2.23573	0.0934227	-23.9313	1.44524e-126	7.73864e-125	5880	RAC2	22	37225270	37259594	-1	protein_coding	Rac family small GTPase 2
252	ENSG00000170561	2615.02	1.32309	0.0554456	23.8629	7.44211e-126	3.96913e-124	153572	IRX2	5	2745845	2751677	-1	protein_coding	iroquois homeobox 2
253	ENSG00000133019	374.485	-3.81166	0.159894	-23.8386	1.32866e-125	7.05816e-124	1131	CHRM3	1	239386565	239915452	1	protein_coding	cholinergic receptor muscarinic 3
254	ENSG00000153246	1038.57	1.92361	0.0807092	23.8338	1.49204e-125	7.8949e-124	22925	PLA2R1	2	159932006	160062615	-1	protein_coding	phospholipase A2 receptor 1
255	ENSG00000091136	7478.17	1.33842	0.0562105	23.8109	2.57408e-125	1.35669e-123	3912	LAMB1	7	107923799	108003213	-1	protein_coding	laminin subunit beta 1
256	ENSG00000164211	2128.07	-1.63248	0.0686473	-23.7806	5.29794e-125	2.78142e-123	134429	STARD4	5	111496033	111512590	-1	protein_coding	StAR related lipid transfer domain containing 4
257	ENSG00000008256	2493.81	-1.36444	0.0574414	-23.7535	1.00976e-124	5.28059e-123	9265	CYTH3	7	6161776	6272644	-1	protein_coding	cytohesin 3
258	ENSG00000151632	484.694	-3.35901	0.14156	-23.7286	1.82815e-124	9.52341e-123	1646	AKR1C2	10	4987775	5018031	-1	protein_coding	aldo-keto reductase family 1 member C2
259	ENSG00000167468	2302.24	-1.48666	0.06283	-23.6615	8.97985e-124	4.65981e-122	2879	GPX4	19	1103982	1106791	1	protein_coding	glutathione peroxidase 4
260	ENSG00000125398	770.731	-2.30877	0.0976741	-23.6375	1.58693e-123	8.20321e-122	6662	SOX9	17	72121020	72126416	1	protein_coding	SRY-box transcription factor 9
261	ENSG00000106665	1605.72	-1.65007	0.0699247	-23.5977	4.06503e-123	2.09326e-121	7461	CLIP2	7	74289407	74405935	1	protein_coding	CAP-Gly domain containing linker protein 2
262	ENSG00000197386	3199.85	1.2441	0.052808	23.5588	1.01909e-122	5.22768e-121	3064	HTT	4	3041363	3243957	1	protein_coding	huntingtin
263	ENSG00000106780	661.886	-2.33825	0.0994025	-23.5231	2.36658e-122	1.20938e-120	1955	MEGF9	9	120600811	120714470	-1	protein_coding	multiple EGF like domains 9
264	ENSG00000166598	19626.9	-0.933387	0.0396905	-23.5166	2.75716e-122	1.40365e-120	7184	HSP90B1	12	103930107	103953931	1	protein_coding	heat shock protein 90 beta family member 1
265	ENSG00000012232	2234.19	-1.40521	0.0598239	-23.4892	5.26264e-122	2.66905e-120	2137	EXTL3	8	28600469	28756561	1	protein_coding	exostosin like glycosyltransferase 3
266	ENSG00000163320	2743.07	1.47742	0.0630222	23.4429	1.56314e-121	7.89796e-120	8545	CGGBP1	3	88051944	88149885	-1	protein_coding	CGG triplet repeat binding protein 1
267	ENSG00000169692	1400	-1.68739	0.0719899	-23.4392	1.70329e-121	8.57386e-120	10555	AGPAT2	9	136673143	136687457	-1	protein_coding	1-acylglycerol-3-phosphate O-acyltransferase 2
268	ENSG00000066697	778.756	-2.11634	0.0903184	-23.432	2.01779e-121	1.01191e-119	91283	MSANTD3	9	100427143	100451734	1	protein_coding	Myb/SANT DNA binding domain containing 3
269	ENSG00000131069	4420.72	-1.08423	0.0463366	-23.399	4.37546e-121	2.1861e-119	55902	ACSS2	20	34872146	34927962	1	protein_coding	acyl-CoA synthetase short chain family member 2
270	ENSG00000105514	1666.79	1.57842	0.0674646	23.3962	4.67001e-121	2.32463e-119	9545	RAB3D	19	11322068	11346270	-1	protein_coding	RAB3D, member RAS oncogene family
271	ENSG00000196562	7383.32	-1.2191	0.0522482	-23.3328	2.05971e-120	1.02149e-118	55959	SULF2	20	47656197	47786616	-1	protein_coding	sulfatase 2
272	ENSG00000178202	1455.86	1.96281	0.0843671	23.2651	1.00097e-119	4.94595e-118	143888	POGLUT3	11	108472112	108498405	-1	protein_coding	protein O-glucosyltransferase 3
273	ENSG00000147100	769.648	2.28793	0.09842	23.2466	1.5411e-119	7.58697e-118	6567	SLC16A2	X	74421493	74533917	1	protein_coding	solute carrier family 16 member 2
274	ENSG00000119138	401.768	3.36165	0.144633	23.2426	1.6887e-119	8.28324e-118	687	KLF9	9	70384604	70414657	-1	protein_coding	KLF transcription factor 9
275	ENSG00000185650	5052.66	1.18805	0.0511733	23.2161	3.13078e-119	1.5301e-117	677	ZFP36L1	14	68787660	68796253	-1	protein_coding	ZFP36 ring finger protein like 1
276	ENSG00000101255	1781.22	-1.62046	0.0698034	-23.2146	3.23926e-119	1.57738e-117	57761	TRIB3	20	362835	397559	1	protein_coding	tribbles pseudokinase 3
277	ENSG00000088836	735.113	-2.25435	0.0971622	-23.202	4.34962e-119	2.11043e-117	83959	SLC4A11	20	3227417	3239559	-1	protein_coding	solute carrier family 4 member 11
278	ENSG00000082212	1009.97	-2.02372	0.0872682	-23.1897	5.7869e-119	2.7977e-117	4200	ME2	18	50879080	50954257	1	protein_coding	malic enzyme 2
279	ENSG00000179403	475.335	3.05158	0.131748	23.1624	1.09132e-118	5.25711e-117	64856	VWA1	1	1434861	1442882	1	protein_coding	von Willebrand factor A domain containing 1
280	ENSG00000183734	353.908	4.84202	0.209141	23.1519	1.39045e-118	6.67414e-117	430	ASCL2	11	2268498	2270588	-1	protein_coding	achaete-scute family bHLH transcription factor 2
281	ENSG00000137462	504.48	3.58891	0.155428	23.0905	5.77223e-118	2.76081e-116	7097	TLR2	4	153684070	153706260	1	protein_coding	toll like receptor 2
282	ENSG00000145391	1832.45	1.47506	0.0638989	23.0843	6.65857e-118	3.17344e-116	80854	SETD7	4	139495941	139606699	-1	protein_coding	SET domain containing 7, histone lysine methyltransferase
283	ENSG00000100504	6445.1	-1.01332	0.0440105	-23.0246	2.64583e-117	1.25654e-115	5836	PYGL	14	50857891	50944483	-1	protein_coding	glycogen phosphorylase L
284	ENSG00000015676	2683.27	-1.25383	0.0545073	-23.0029	4.35883e-117	2.06277e-115	23386	NUDCD3	7	44379119	44490658	-1	protein_coding	NudC domain containing 3
285	ENSG00000118971	892.988	-2.54554	0.110805	-22.9731	8.66389e-117	4.08571e-115	894	CCND2	12	4269771	4305353	1	protein_coding	cyclin D2
286	ENSG00000163520	1067.05	8.72295	0.37993	22.9594	1.18828e-116	5.5841e-115	2199	FBLN2	3	13549125	13638422	1	protein_coding	fibulin 2
287	ENSG00000196305	8900.63	-0.919858	0.0401109	-22.9329	2.1846e-116	1.02303e-114	3376	IARS1	9	92210207	92293854	-1	protein_coding	isoleucyl-tRNA synthetase 1
288	ENSG00000178718	478.856	3.11369	0.135918	22.9085	3.82059e-116	1.78294e-114	54913	RPP25	15	74954418	74956772	-1	protein_coding	ribonuclease P and MRP subunit p25
289	ENSG00000167107	1447.36	1.55452	0.0678834	22.8999	4.65663e-116	2.16558e-114	80221	ACSF2	17	50426158	50474845	1	protein_coding	acyl-CoA synthetase family member 2
290	ENSG00000138119	14000.4	-0.969008	0.0423941	-22.8572	1.24018e-115	5.7476e-114	26509	MYOF	10	93306429	93482334	-1	protein_coding	myoferlin
291	ENSG00000074695	3666.87	-1.1405	0.0499259	-22.8439	1.68107e-115	7.76413e-114	3998	LMAN1	18	59327823	59359265	-1	protein_coding	lectin, mannose binding 1
292	ENSG00000076554	1571.4	1.58935	0.0696362	22.8236	2.67241e-115	1.23004e-113	7163	TPD52	8	80034745	80231232	-1	protein_coding	tumor protein D52
293	ENSG00000053747	9373.12	-0.997298	0.0436982	-22.8224	2.74644e-115	1.2598e-113	3909	LAMA3	18	23689453	23956222	1	protein_coding	laminin subunit alpha 3
294	ENSG00000134775	813.421	-2.0115	0.0882086	-22.8039	4.19721e-115	1.91872e-113	80206	FHOD3	18	36297713	36780220	1	protein_coding	formin homology 2 domain containing 3
295	ENSG00000148248	6673.12	-0.989539	0.0434203	-22.7898	5.79279e-115	2.63915e-113	6836	SURF4	9	133361450	133376166	-1	protein_coding	surfeit 4
296	ENSG00000142798	6497.12	1.41307	0.062022	22.7834	6.69153e-115	3.03832e-113	3339	HSPG2	1	21822244	21937310	-1	protein_coding	heparan sulfate proteoglycan 2
297	ENSG00000119392	2331.58	-1.46688	0.064395	-22.7794	7.33894e-115	3.32106e-113	2733	GLE1	9	128504655	128543874	1	protein_coding	GLE1 RNA export mediator
298	ENSG00000197641	2714.77	-1.52719	0.0670753	-22.7682	9.46676e-115	4.26957e-113	5275	SERPINB13	18	63586989	63604639	1	protein_coding	serpin family B member 13
299	ENSG00000196814	421.343	-3.32916	0.14646	-22.7308	2.22156e-114	9.98586e-113	89853	MVB12B	9	126326829	126507041	1	protein_coding	multivesicular body subunit 12B
300	ENSG00000103855	3015.42	-1.27817	0.056307	-22.7	4.48011e-114	2.00709e-112	80381	CD276	15	73683966	73714514	1	protein_coding	CD276 molecule
301	ENSG00000105953	7204.87	-0.962486	0.0425421	-22.6243	2.49784e-113	1.11531e-111	4967	OGDH	7	44606572	44709066	1	protein_coding	oxoglutarate dehydrogenase
302	ENSG00000164190	2879.15	1.20996	0.0535251	22.6055	3.82504e-113	1.70227e-111	25836	NIPBL	5	36876769	37066413	1	protein_coding	NIPBL cohesin loading factor
303	ENSG00000122778	495.343	-2.66066	0.117832	-22.5802	6.78236e-113	3.00841e-111	57670	KIAA1549	7	138831381	138981389	-1	protein_coding	KIAA1549
304	ENSG00000116661	628.989	3.05351	0.135271	22.5733	7.92903e-113	3.50547e-111	26232	FBXO2	1	11637018	11655785	-1	protein_coding	F-box protein 2
305	ENSG00000069702	688.064	2.4921	0.110493	22.5543	1.21763e-112	5.36555e-111	7049	TGFBR3	1	91680343	91906335	-1	protein_coding	transforming growth factor beta receptor 3
306	ENSG00000178814	1641.81	1.81458	0.0805376	22.5308	2.07027e-112	9.09296e-111	26873	OPLAH	8	144051266	144063965	-1	protein_coding	5-oxoprolinase, ATP-hydrolysing
307	ENSG00000145555	4195.23	1.09275	0.0486052	22.4822	6.19397e-112	2.71163e-110	4651	MYO10	5	16661907	16936288	-1	protein_coding	myosin X
308	ENSG00000154845	2349.56	1.28882	0.0574355	22.4395	1.62237e-111	7.07943e-110	9989	PPP4R1	18	9546791	9615240	-1	protein_coding	protein phosphatase 4 regulatory subunit 1
309	ENSG00000021826	432.03	-6.54006	0.291958	-22.4007	3.8749e-111	1.68539e-109	1373	CPS1	2	210477682	210679107	1	protein_coding	carbamoyl-phosphate synthase 1
310	ENSG00000120875	1040.53	-2.28139	0.101881	-22.3926	4.64451e-111	2.01362e-109	1846	DUSP4	8	29333064	29350684	-1	protein_coding	dual specificity phosphatase 4
311	ENSG00000148672	5872.47	-1.03503	0.046231	-22.3882	5.12319e-111	2.21401e-109	2746	GLUD1	10	87050202	87094843	-1	protein_coding	glutamate dehydrogenase 1
312	ENSG00000060982	1327.8	1.76162	0.0786965	22.385	5.51265e-111	2.37468e-109	586	BCAT1	12	24810024	24949101	-1	protein_coding	branched chain amino acid transaminase 1
313	ENSG00000090054	3246.03	-1.17642	0.0526066	-22.3626	9.10163e-111	3.90817e-109	10558	SPTLC1	9	92000087	92115413	-1	protein_coding	serine palmitoyltransferase long chain base subunit 1
314	ENSG00000175832	1160.44	-2.14063	0.0958744	-22.3274	2.00189e-110	8.56862e-109	2118	ETV4	17	43527844	43579620	-1	protein_coding	ETS variant transcription factor 4
315	ENSG00000118515	898.191	2.02388	0.090721	22.3088	3.03401e-110	1.29451e-108	6446	SGK1	6	134169248	134318112	-1	protein_coding	serum/glucocorticoid regulated kinase 1
316	ENSG00000101935	1642.88	1.50945	0.0676873	22.3004	3.66512e-110	1.55883e-108	9949	AMMECR1	X	110194186	110440318	-1	protein_coding	AMMECR nuclear protein 1
317	ENSG00000156535	7491.42	-1.07112	0.0480474	-22.293	4.32421e-110	1.83336e-108	135228	CD109	6	73695785	73828316	1	protein_coding	CD109 molecule
318	ENSG00000035403	6813.76	-1.01706	0.0457569	-22.2275	1.86057e-109	7.86353e-108	7414	VCL	10	73995193	74121363	1	protein_coding	vinculin
319	ENSG00000133216	723.242	2.20714	0.0993214	22.2222	2.09404e-109	8.82253e-108	2048	EPHB2	1	22710839	22921500	1	protein_coding	EPH receptor B2
320	ENSG00000198712	159946	-1.16977	0.0526485	-22.2184	2.28079e-109	9.57933e-108	4513	MT-CO2	MT	7586	8269	1	protein_coding	mitochondrially encoded cytochrome c oxidase II
321	ENSG00000111913	377.302	6.0236	0.271131	22.2166	2.37493e-109	9.94364e-108	9750	RIPOR2	6	24804282	25042170	-1	protein_coding	RHO family interacting cell polarization regulator 2
322	ENSG00000100412	2406.05	-1.33594	0.0602288	-22.1811	5.23131e-109	2.1835e-107	50	ACO2	22	41447830	41529273	1	protein_coding	aconitase 2
323	ENSG00000127511	2911.23	1.18093	0.0532636	22.1714	6.48097e-109	2.69672e-107	23309	SIN3B	19	16829398	16880353	1	protein_coding	SIN3 transcription regulator family member B
324	ENSG00000136758	3520.9	-1.13927	0.0514888	-22.1265	1.7569e-108	7.28789e-107	10730	YME1L1	10	27110111	27155266	-1	protein_coding	YME1 like 1 ATPase
325	ENSG00000140836	1230.27	1.85648	0.0839939	22.1025	2.98743e-108	1.23542e-106	463	ZFHX3	16	72782885	73891871	-1	protein_coding	zinc finger homeobox 3
326	ENSG00000111319	2322.2	1.30233	0.0589503	22.0921	3.76617e-108	1.55268e-106	6337	SCNN1A	12	6346843	6377730	-1	protein_coding	sodium channel epithelial 1 subunit alpha
327	ENSG00000164687	1492.31	4.25701	0.192773	22.083	4.60554e-108	1.89292e-106	2171	FABP5	8	81280536	81284777	1	protein_coding	fatty acid binding protein 5
328	ENSG00000029639	486.659	-2.5382	0.115147	-22.0431	1.11288e-107	4.56009e-106	51106	TFB1M	6	155256134	155314493	-1	protein_coding	transcription factor B1, mitochondrial
329	ENSG00000185950	1752.25	1.54529	0.0701403	22.0314	1.43937e-107	5.87999e-106	8660	IRS2	13	109752695	109786583	-1	protein_coding	insulin receptor substrate 2
330	ENSG00000072778	5349.9	-1.01589	0.0461633	-22.0065	2.497e-107	1.01696e-105	37	ACADVL	17	7217125	7225266	1	protein_coding	acyl-CoA dehydrogenase very long chain
331	ENSG00000002549	1547.35	1.47273	0.0669909	21.984	4.09549e-107	1.66294e-105	51056	LAP3	4	17577198	17607972	1	protein_coding	leucine aminopeptidase 3
332	ENSG00000158825	563.669	-2.68598	0.122278	-21.9661	6.07577e-107	2.45959e-105	978	CDA	1	20589086	20618903	1	protein_coding	cytidine deaminase
333	ENSG00000105355	1477.11	-1.53198	0.0698008	-21.9479	9.07934e-107	3.66445e-105	10226	PLIN3	19	4838341	4867694	-1	protein_coding	perilipin 3
334	ENSG00000121691	2069.55	-1.2714	0.0581115	-21.8786	4.15184e-106	1.67068e-104	847	CAT	11	34438934	34472060	1	protein_coding	catalase
335	ENSG00000143507	416.381	-2.9939	0.136877	-21.873	4.69797e-106	1.8848e-104	11221	DUSP10	1	221701424	221742089	-1	protein_coding	dual specificity phosphatase 10
336	ENSG00000143878	855.193	1.96387	0.0898915	21.8471	8.27764e-106	3.31106e-104	388	RHOB	2	20447074	20449440	1	protein_coding	ras homolog family member B
337	ENSG00000064042	905.636	1.83209	0.0839254	21.83	1.20514e-105	4.80627e-104	22998	LIMCH1	4	41359607	41700044	1	protein_coding	LIM and calponin homology domains 1
338	ENSG00000165271	2240.98	1.35562	0.0622246	21.7859	3.15519e-105	1.25461e-103	65083	NOL6	9	33461353	33473930	-1	protein_coding	nucleolar protein 6
339	ENSG00000143320	1040.02	1.75955	0.0808404	21.7658	4.89649e-105	1.94126e-103	1382	CRABP2	1	156699606	156705816	-1	protein_coding	cellular retinoic acid binding protein 2
340	ENSG00000071575	521.86	-2.67169	0.122855	-21.7467	7.4182e-105	2.93237e-103	28951	TRIB2	2	12716910	12742734	1	protein_coding	tribbles pseudokinase 2
341	ENSG00000148400	4470.79	1.049	0.0483142	21.7119	1.58279e-104	6.23834e-103	4851	NOTCH1	9	136494433	136546048	-1	protein_coding	notch receptor 1
342	ENSG00000064115	2021.44	1.3746	0.0633388	21.7024	1.94717e-104	7.65202e-103	51768	TM7SF3	12	26971579	27014434	-1	protein_coding	transmembrane 7 superfamily member 3
343	ENSG00000172270	8125.55	-1.09818	0.0506107	-21.6986	2.11733e-104	8.29646e-103	682	BSG	19	571277	583494	1	protein_coding	basigin (Ok blood group)
344	ENSG00000105323	5950.8	0.923626	0.0425754	21.6939	2.3418e-104	9.14934e-103	11100	HNRNPUL1	19	41262496	41307787	1	protein_coding	heterogeneous nuclear ribonucleoprotein U like 1
345	ENSG00000170412	388.36	-3.165	0.14603	-21.6736	3.63855e-104	1.41745e-102	55890	GPRC5C	17	74424851	74451653	1	protein_coding	G protein-coupled receptor class C group 5 member C
346	ENSG00000075461	1041.33	-1.78645	0.0824304	-21.6722	3.75627e-104	1.45908e-102	27092	CACNG4	17	66964707	67033398	1	protein_coding	calcium voltage-gated channel auxiliary subunit gamma 4
347	ENSG00000185920	576.02	-2.36632	0.10949	-21.6123	1.37582e-103	5.32881e-102	5727	PTCH1	9	95442980	95517057	-1	protein_coding	patched 1
348	ENSG00000131149	2474.4	1.40911	0.0652676	21.5898	2.24057e-103	8.65323e-102	23199	GSE1	16	85169525	85676204	1	protein_coding	Gse1 coiled-coil protein
349	ENSG00000184164	746.692	-2.1294	0.0986748	-21.58	2.76866e-103	1.06621e-101	79174	CRELD2	22	49918167	49927540	1	protein_coding	cysteine rich with EGF like domains 2
350	ENSG00000064393	1661.9	1.66341	0.0771356	21.5647	3.85164e-103	1.47903e-101	28996	HIPK2	7	139561570	139777998	-1	protein_coding	homeodomain interacting protein kinase 2
351	ENSG00000130309	5984.15	1.02219	0.0474716	21.5327	7.68871e-103	2.94405e-101	79709	COLGALT1	19	17555649	17583162	1	protein_coding	collagen beta(1-O)galactosyltransferase 1
352	ENSG00000138646	310.05	4.92485	0.228936	21.5119	1.20394e-102	4.59687e-101	51191	HERC5	4	88457119	88506163	1	protein_coding	HECT and RLD domain containing E3 ubiquitin protein ligase 5
353	ENSG00000076248	2271.65	1.32145	0.0614876	21.4913	1.87733e-102	7.14767e-101	7374	UNG	12	109097597	109126725	1	protein_coding	uracil DNA glycosylase
354	ENSG00000151491	1344.93	1.5752	0.0733535	21.4741	2.71818e-102	1.03199e-100	2059	EPS8	12	15620134	15882329	-1	protein_coding	epidermal growth factor receptor pathway substrate 8
355	ENSG00000152284	1062.69	1.64147	0.0764494	21.4714	2.88421e-102	1.09194e-100	83439	TCF7L1	2	85133392	85310387	1	protein_coding	transcription factor 7 like 1
356	ENSG00000186184	1416.22	-1.46078	0.0681148	-21.4459	4.99183e-102	1.88456e-100	51082	POLR1D	13	27620742	27744237	1	protein_coding	RNA polymerase I and III subunit D
357	ENSG00000100297	4057.16	1.09541	0.0511269	21.4253	7.7622e-102	2.92224e-100	4174	MCM5	22	35400134	35425431	1	protein_coding	minichromosome maintenance complex component 5
358	ENSG00000101439	4012.29	-1.101	0.0514257	-21.4095	1.09083e-101	4.09517e-100	1471	CST3	20	23626706	23638473	-1	protein_coding	cystatin C
359	ENSG00000165272	944.058	2.16275	0.101162	21.3791	2.09108e-101	7.82845e-100	360	AQP3	9	33441156	33447596	-1	protein_coding	aquaporin 3 (Gill blood group)
360	ENSG00000137745	297.48	-5.39786	0.252547	-21.3737	2.3469e-101	8.76174e-100	4322	MMP13	11	102942995	102955732	-1	protein_coding	matrix metallopeptidase 13
361	ENSG00000092964	1623.5	-1.49165	0.0698587	-21.3523	3.71006e-101	1.38125e-99	1808	DPYSL2	8	26514031	26658178	1	protein_coding	dihydropyrimidinase like 2
362	ENSG00000136010	317.57	3.57829	0.16777	21.3286	6.16862e-101	2.29023e-99	160428	ALDH1L2	12	105019784	105107643	-1	protein_coding	aldehyde dehydrogenase 1 family member L2
363	ENSG00000179820	673.545	-2.15482	0.101094	-21.3151	8.23048e-101	3.04732e-99	91663	MYADM	19	53864763	53876435	1	protein_coding	myeloid associated differentiation marker
364	ENSG00000171766	300.92	4.45527	0.209144	21.3024	1.07748e-100	3.97837e-99	2628	GATM	15	45361124	45402327	-1	protein_coding	glycine amidinotransferase
365	ENSG00000115596	307.812	3.95236	0.185816	21.2703	2.13728e-100	7.86988e-99	7475	WNT6	2	218859805	218874233	1	protein_coding	Wnt family member 6
366	ENSG00000119397	1782.18	-1.4744	0.0693636	-21.2561	2.89386e-100	1.06266e-98	11064	CNTRL	9	121074660	121177729	1	protein_coding	centriolin
367	ENSG00000182795	3381.21	-1.23438	0.0580991	-21.2462	3.57738e-100	1.31008e-98	79098	C1orf116	1	207018522	207032756	-1	protein_coding	chromosome 1 open reading frame 116
368	ENSG00000133639	1449.33	1.98253	0.0933227	21.2438	3.75965e-100	1.37309e-98	694	BTG1	12	92140278	92145846	-1	protein_coding	BTG anti-proliferation factor 1
369	ENSG00000075618	12768.4	-1.12099	0.0528102	-21.2269	5.39406e-100	1.96467e-98	6624	FSCN1	7	5592816	5606655	1	protein_coding	fascin actin-bundling protein 1
370	ENSG00000168824	370.098	3.36881	0.159109	21.1729	1.69732e-99	6.16541e-98	27065	NSG1	4	4348140	4419058	1	protein_coding	neuronal vesicle trafficking associated 1
371	ENSG00000136802	3985.62	-1.06071	0.0501612	-21.1461	2.99772e-99	1.08597e-97	56262	LRRC8A	9	128882133	128918039	1	protein_coding	leucine rich repeat containing 8 VRAC subunit A
372	ENSG00000145284	681.154	2.19432	0.103771	21.1458	3.01872e-99	1.09063e-97	79966	SCD5	4	82629539	82798796	-1	protein_coding	stearoyl-CoA desaturase 5
373	ENSG00000138772	1094.5	-1.80875	0.0856204	-21.1252	4.66516e-99	1.68096e-97	306	ANXA3	4	78551747	78610451	1	protein_coding	annexin A3
374	ENSG00000111961	809.429	1.83708	0.0870315	21.1082	6.68735e-99	2.40316e-97	23328	SASH1	6	148272304	148552044	1	protein_coding	SAM and SH3 domain containing 1
375	ENSG00000074054	2914.43	1.19307	0.0565457	21.0992	8.09312e-99	2.90057e-97	23332	CLASP1	2	121337776	121649476	-1	protein_coding	cytoplasmic linker associated protein 1
376	ENSG00000165629	3402.55	-1.23738	0.0586564	-21.0954	8.77528e-99	3.1367e-97	509	ATP5F1C	10	7788147	7807815	1	protein_coding	ATP synthase F1 subunit gamma
377	ENSG00000099812	1033.2	-1.70188	0.0807284	-21.0815	1.17486e-98	4.18835e-97	126353	MISP	19	751112	764318	1	protein_coding	mitotic spindle positioning
378	ENSG00000159217	982.899	8.92645	0.423653	21.0702	1.49246e-98	5.30651e-97	10642	IGF2BP1	17	48997385	49056145	1	protein_coding	insulin like growth factor 2 mRNA binding protein 1
379	ENSG00000130821	1557.72	-1.51129	0.0717844	-21.0532	2.13632e-98	7.57578e-97	6535	SLC6A8	X	153687926	153696588	1	protein_coding	solute carrier family 6 member 8
380	ENSG00000135046	16010.8	-0.935446	0.0445018	-21.0204	4.27003e-98	1.51024e-96	301	ANXA1	9	73151865	73170393	1	protein_coding	annexin A1
381	ENSG00000140396	1281.67	1.86837	0.0889372	21.0078	5.56754e-98	1.96398e-96	10499	NCOA2	8	70109782	70403808	-1	protein_coding	nuclear receptor coactivator 2
382	ENSG00000154760	1335.59	1.59386	0.0759986	20.9722	1.17721e-97	4.14182e-96	146857	SLFN13	17	35435096	35448837	-1	protein_coding	schlafen family member 13
383	ENSG00000125753	1899.84	-1.41578	0.0675529	-20.9581	1.58335e-97	5.55619e-96	7408	VASP	19	45506579	45526989	1	protein_coding	vasodilator stimulated phosphoprotein
384	ENSG00000172292	1617.72	1.46196	0.0698073	20.9428	2.18418e-97	7.64463e-96	253782	CERS6	2	168456249	168775134	1	protein_coding	ceramide synthase 6
385	ENSG00000138642	332.393	3.92346	0.187515	20.9235	3.27473e-97	1.14318e-95	55008	HERC6	4	88378739	88443097	1	protein_coding	HECT and RLD domain containing E3 ubiquitin protein ligase family member 6
386	ENSG00000275993	455.414	2.72035	0.130022	20.9222	3.36512e-97	1.17169e-95	102724428		21	6111131	6123778	1	artifact	novel protein, similar to salt-inducible kinase 1 SIK1
387	ENSG00000196611	268.075	-4.15166	0.198474	-20.9179	3.67999e-97	1.27801e-95	4312	MMP1	11	102789401	102798160	-1	protein_coding	matrix metallopeptidase 1
388	ENSG00000018408	1218.28	-1.66127	0.0794637	-20.906	4.71988e-97	1.63493e-95	25937	WWTR1	3	149517235	149736714	-1	protein_coding	WW domain containing transcription regulator 1
389	ENSG00000155660	7457.61	-0.955773	0.0457273	-20.9016	5.17923e-97	1.78943e-95	9601	PDIA4	7	149003062	149028662	-1	protein_coding	protein disulfide isomerase family A member 4
390	ENSG00000101290	1399.37	-1.42843	0.0684539	-20.8671	1.06665e-96	3.67583e-95	8760	CDS2	20	5126879	5197887	1	protein_coding	CDP-diacylglycerol synthase 2
391	ENSG00000049246	356.115	3.23463	0.155016	20.8665	1.08055e-96	3.71421e-95	8863	PER3	1	7784291	7845177	1	protein_coding	period circadian regulator 3
392	ENSG00000197147	377.751	2.78412	0.133594	20.8402	1.87156e-96	6.41676e-95	23507	LRRC8B	1	89524829	89597861	1	protein_coding	leucine rich repeat containing 8 VRAC subunit B
393	ENSG00000136811	2396.38	-1.22225	0.0586991	-20.8223	2.71814e-96	9.29561e-95	4957	ODF2	9	128455186	128501292	1	protein_coding	outer dense fiber of sperm tails 2
394	ENSG00000125848	1558.27	1.63577	0.0786447	20.7995	4.37633e-96	1.49284e-94	23767	FLRT3	20	14322985	14337614	-1	protein_coding	fibronectin leucine rich transmembrane protein 3
395	ENSG00000081985	290.879	4.84636	0.233057	20.7948	4.82847e-96	1.6429e-94	3595	IL12RB2	1	67307364	67398724	1	protein_coding	interleukin 12 receptor subunit beta 2
396	ENSG00000117859	2028.08	1.24219	0.0597675	20.7838	6.06661e-96	2.05897e-94	114883	OSBPL9	1	51577179	51798427	1	protein_coding	oxysterol binding protein like 9
397	ENSG00000100401	4585.45	-1.03024	0.0495716	-20.7829	6.18207e-96	2.09287e-94	5905	RANGAP1	22	41244779	41286187	-1	protein_coding	Ran GTPase activating protein 1
398	ENSG00000196642	3991.47	-1.06078	0.0511219	-20.75	1.22507e-95	4.13692e-94	55684	RABL6	9	136807943	136841187	1	protein_coding	RAB, member RAS oncogene family like 6
399	ENSG00000203499	2014.1	1.42775	0.0688655	20.7324	1.76624e-95	5.94943e-94	642574	IQANK1	8	143734139	143790645	1	protein_coding	IQ motif and ankyrin repeat containing 1
400	ENSG00000010810	270.564	4.45794	0.215024	20.7323	1.77067e-95	5.94945e-94	2534	FYN	6	111660332	111873452	-1	protein_coding	FYN proto-oncogene, Src family tyrosine kinase
401	ENSG00000132481	361.256	-3.047	0.147079	-20.7168	2.44578e-95	8.19733e-94	91107	TRIM47	17	75874164	75878581	-1	protein_coding	tripartite motif containing 47
402	ENSG00000129757	596.613	7.7861	0.376279	20.6924	4.05754e-95	1.35655e-93	1028	CDKN1C	11	2883213	2885775	-1	protein_coding	cyclin dependent kinase inhibitor 1C
403	ENSG00000123159	4441.93	1.06204	0.0513408	20.6861	4.6215e-95	1.54126e-93	10755	GIPC1	19	14477760	14496149	-1	protein_coding	GIPC PDZ domain containing family member 1
404	ENSG00000100075	3251.91	-1.05867	0.0511981	-20.6779	5.47912e-95	1.82276e-93	6576	SLC25A1	22	19175581	19178739	-1	protein_coding	solute carrier family 25 member 1
405	ENSG00000129347	1402.63	1.44603	0.0699518	20.6719	6.20619e-95	2.05954e-93	65095	KRI1	19	10553085	10566031	-1	protein_coding	KRI1 homolog
406	ENSG00000148411	623.342	-2.35	0.113797	-20.6508	9.60552e-95	3.17976e-93	138151	NACC2	9	136006537	136095289	-1	protein_coding	NACC family member 2
407	ENSG00000182636	394.621	2.94213	0.142846	20.5965	2.95171e-94	9.74719e-93	4692	NDN	15	23685400	23687305	-1	protein_coding	necdin, MAGE family member
408	ENSG00000079999	2533.77	1.16588	0.0566532	20.5793	4.20477e-94	1.3851e-92	9817	KEAP1	19	10486125	10503558	-1	protein_coding	kelch like ECH associated protein 1
409	ENSG00000107290	3217.8	-1.15272	0.0560654	-20.5603	6.22778e-94	2.04649e-92	23064	SETX	9	132261356	132354986	-1	protein_coding	senataxin
410	ENSG00000135069	5488.04	-1.07521	0.0522961	-20.56	6.25834e-94	2.05151e-92	29968	PSAT1	9	78297125	78330093	1	protein_coding	phosphoserine aminotransferase 1
411	ENSG00000163104	1309.11	1.4561	0.0711462	20.4662	4.30623e-93	1.40817e-91	56916	SMARCAD1	4	94207611	94291292	1	protein_coding	SWI/SNF-related, matrix-associated actin-dependent regulator of chromatin, subfamily a, containing DEAD/H box 1
412	ENSG00000119772	703.313	1.91893	0.093805	20.4566	5.24766e-93	1.71186e-91	1788	DNMT3A	2	25227855	25342590	-1	protein_coding	DNA methyltransferase 3 alpha
413	ENSG00000119326	4000.54	-1.16021	0.0568132	-20.4214	1.07926e-92	3.51216e-91	8727	CTNNAL1	9	108942569	109013522	-1	protein_coding	catenin alpha like 1
414	ENSG00000198911	6222.52	-0.910855	0.0446547	-20.3977	1.75161e-92	5.68639e-91	6721	SREBF2	22	41833079	41907307	1	protein_coding	sterol regulatory element binding transcription factor 2
415	ENSG00000164253	644.762	-2.02407	0.0993233	-20.3786	2.58911e-92	8.38496e-91	55255	WDR41	5	77425970	77620611	-1	protein_coding	WD repeat domain 41
416	ENSG00000060237	6880.53	0.918793	0.0450885	20.3775	2.64593e-92	8.5484e-91	65125	WNK1	12	752579	911452	1	protein_coding	WNK lysine deficient protein kinase 1
417	ENSG00000023909	1075.26	-1.59607	0.0785843	-20.3103	1.04309e-91	3.36191e-90	2730	GCLM	1	93885199	93909456	-1	protein_coding	glutamate-cysteine ligase modifier subunit
418	ENSG00000140564	2835.32	-1.19226	0.0587241	-20.3028	1.21538e-91	3.90781e-90	5045	FURIN	15	90868588	90883564	1	protein_coding	furin, paired basic amino acid cleaving enzyme
419	ENSG00000104881	2099.04	-1.19345	0.058789	-20.3006	1.26969e-91	4.0727e-90	10848	PPP1R13L	19	45379638	45406349	-1	protein_coding	protein phosphatase 1 regulatory subunit 13 like
420	ENSG00000109171	2000.08	1.28105	0.0631461	20.287	1.67442e-91	5.35815e-90	57606	SLAIN2	4	48341529	48426201	1	protein_coding	SLAIN motif family member 2
421	ENSG00000130202	858.664	-1.7785	0.0877534	-20.267	2.51336e-91	8.02366e-90	5819	NECTIN2	19	44846175	44889223	1	protein_coding	nectin cell adhesion molecule 2
422	ENSG00000087842	834.508	-1.79796	0.0887397	-20.261	2.84045e-91	9.04637e-90	8544	PIR	X	15384799	15493564	-1	protein_coding	pirin
423	ENSG00000205336	5123.59	0.915121	0.0452208	20.2367	4.65172e-91	1.47799e-89	9289	ADGRG1	16	57610652	57665580	1	protein_coding	adhesion G protein-coupled receptor G1
424	ENSG00000124762	1593.02	1.35971	0.0672159	20.229	5.43626e-91	1.72319e-89	1026	CDKN1A	6	36676460	36687337	1	protein_coding	cyclin dependent kinase inhibitor 1A
425	ENSG00000152767	412.007	2.73213	0.135144	20.2165	7.00831e-91	2.21628e-89	10160	FARP1	13	98142562	98455176	1	protein_coding	FERM, ARH/RhoGEF and pleckstrin domain protein 1
426	ENSG00000145495	4510.44	1.05086	0.0519825	20.2156	7.13144e-91	2.24992e-89	10299	MARCHF6	5	10353695	10440388	1	protein_coding	membrane associated ring-CH-type finger 6
427	ENSG00000006451	1848.57	-1.35001	0.0668402	-20.1975	1.02952e-90	3.24047e-89	5898	RALA	7	39623565	39708120	1	protein_coding	RAS like proto-oncogene A
428	ENSG00000113569	3001.74	1.14613	0.0567917	20.1812	1.43136e-90	4.49473e-89	9631	NUP155	5	37288137	37371106	-1	protein_coding	nucleoporin 155
429	ENSG00000183421	2327.07	1.33836	0.0663458	20.1725	1.70925e-90	5.35487e-89	54101	RIPK4	21	41739369	41767089	-1	protein_coding	receptor interacting serine/threonine kinase 4
430	ENSG00000164181	373.688	3.0795	0.152787	20.1555	2.40684e-90	7.52279e-89	79993	ELOVL7	5	60751791	60844274	-1	protein_coding	ELOVL fatty acid elongase 7
431	ENSG00000106105	4022.07	-0.961024	0.047696	-20.1489	2.75084e-90	8.57802e-89	2617	GARS1	7	30580533	30634033	1	protein_coding	glycyl-tRNA synthetase 1
432	ENSG00000124151	3624.15	1.19456	0.0593066	20.1422	3.15221e-90	9.80689e-89	8202	NCOA3	20	47501887	47656877	1	protein_coding	nuclear receptor coactivator 3
433	ENSG00000160949	2195.65	1.2456	0.0619558	20.1047	6.70782e-90	2.08206e-88	4796	TONSL	8	144428775	144444440	-1	protein_coding	tonsoku like, DNA repair protein
434	ENSG00000160117	277.331	4.30257	0.21449	20.0596	1.66477e-89	5.15541e-88	126549	ANKLE1	19	17281645	17287646	1	protein_coding	ankyrin repeat and LEM domain containing 1
435	ENSG00000166340	1951.49	-1.2276	0.0612238	-20.051	1.97978e-89	6.11683e-88	1200	TPP1	11	6612768	6619448	-1	protein_coding	tripeptidyl peptidase 1
436	ENSG00000010278	7441.12	-0.92257	0.0460394	-20.0387	2.53314e-89	7.80857e-88	928	CD9	12	6199715	6238271	1	protein_coding	CD9 molecule
437	ENSG00000124143	284.688	3.70376	0.184878	20.0335	2.80968e-89	8.64121e-88	343578	ARHGAP40	20	38601809	38651035	1	protein_coding	Rho GTPase activating protein 40
438	ENSG00000172115	7359.42	-0.89333	0.0446553	-20.005	4.97933e-89	1.5279e-87	54205	CYCS	7	25118656	25125260	-1	protein_coding	cytochrome c, somatic
439	ENSG00000107819	1216.89	-1.74125	0.0872097	-19.9663	1.08227e-88	3.31338e-87	81855	SFXN3	10	101031234	101041241	1	protein_coding	sideroflexin 3
440	ENSG00000038382	3966.77	0.994486	0.0499272	19.9187	2.80031e-88	8.55366e-87	7204	TRIO	5	14143342	14532128	1	protein_coding	trio Rho guanine nucleotide exchange factor
441	ENSG00000185885	397.445	-2.83662	0.142411	-19.9186	2.80992e-88	8.56356e-87	8519	IFITM1	11	310041	315272	1	protein_coding	interferon induced transmembrane protein 1
442	ENSG00000166479	1121.98	-1.56111	0.0787275	-19.8293	1.66308e-87	5.05696e-86	54495	TMX3	18	68673688	68715108	-1	protein_coding	thioredoxin related transmembrane protein 3
443	ENSG00000122692	2129.13	1.18269	0.0597459	19.7953	3.26846e-87	9.91605e-86	55234	SMU1	9	33041765	33076674	-1	protein_coding	SMU1 DNA replication regulator and spliceosomal factor
444	ENSG00000179021	762.815	2.17055	0.109776	19.7725	5.13768e-87	1.55519e-85	285237	C3orf38	3	88149959	88168729	1	protein_coding	chromosome 3 open reading frame 38
445	ENSG00000164754	7210.77	0.841921	0.042649	19.7407	9.64432e-87	2.9128e-85	5885	RAD21	8	116845934	116874776	-1	protein_coding	RAD21 cohesin complex component
446	ENSG00000070159	1847.87	-1.24059	0.0628611	-19.7354	1.07163e-86	3.22931e-85	5774	PTPN3	9	109375466	109498313	-1	protein_coding	protein tyrosine phosphatase non-receptor type 3
447	ENSG00000134294	15843.5	0.910633	0.04617	19.7235	1.35618e-86	4.07764e-85	54407	SLC38A2	12	46358188	46372773	-1	protein_coding	solute carrier family 38 member 2
448	ENSG00000228672	306.247	3.29517	0.167245	19.7026	2.04791e-86	6.14373e-85	389333	PROB1	5	139390592	139395104	-1	protein_coding	proline rich basic protein 1
449	ENSG00000114353	3194.56	-0.986042	0.0501567	-19.6592	4.82176e-86	1.44331e-84	2771	GNAI2	3	50226292	50259362	1	protein_coding	G protein subunit alpha i2
450	ENSG00000111716	812.48	1.74211	0.0887064	19.6391	7.16835e-86	2.14095e-84	3945	LDHB	12	21635342	21757857	-1	protein_coding	lactate dehydrogenase B
451	ENSG00000013588	3092.45	-1.3392	0.068261	-19.6188	1.06815e-85	3.18314e-84	9052	GPRC5A	12	12891559	12917937	1	protein_coding	G protein-coupled receptor class C group 5 member A
452	ENSG00000120913	609.615	-2.43018	0.123918	-19.6112	1.24083e-85	3.68953e-84	64236	PDLIM2	8	22578279	22598025	1	protein_coding	PDZ and LIM domain 2
453	ENSG00000176619	7209.04	-0.952815	0.0486485	-19.5857	2.04768e-85	6.07525e-84	84823	LMNB2	19	2427638	2456959	-1	protein_coding	lamin B2
454	ENSG00000146072	5026.2	1.10741	0.0565663	19.5772	2.41987e-85	7.16366e-84	27242	TNFRSF21	6	47231532	47309905	-1	protein_coding	TNF receptor superfamily member 21
455	ENSG00000141622	280.833	-3.75833	0.192457	-19.5281	6.33169e-85	1.87028e-83	494470	RNF165	18	46326809	46463140	1	protein_coding	ring finger protein 165
456	ENSG00000136235	6619.84	-3.20856	0.164532	-19.5012	1.07256e-84	3.16124e-83	10457	GPNMB	7	23235967	23275108	1	protein_coding	glycoprotein nmb
457	ENSG00000109846	422.642	2.98811	0.153461	19.4715	1.91664e-84	5.63669e-83	1410	CRYAB	11	111908564	111923722	-1	protein_coding	crystallin alpha B
458	ENSG00000134452	1546	-1.34519	0.069107	-19.4653	2.16313e-84	6.34769e-83	84893	FBH1	10	5890203	5937594	1	protein_coding	F-box DNA helicase 1
459	ENSG00000175592	1255.07	-1.71592	0.0881914	-19.4568	2.55343e-84	7.4767e-83	8061	FOSL1	11	65892049	65900573	-1	protein_coding	FOS like 1, AP-1 transcription factor subunit
460	ENSG00000160293	2872.39	-1.02468	0.0527015	-19.4431	3.33359e-84	9.73987e-83	7410	VAV2	9	133761894	133992604	-1	protein_coding	vav guanine nucleotide exchange factor 2
461	ENSG00000165264	1055.63	1.53474	0.0790864	19.4059	6.87672e-84	2.00484e-82	4712	NDUFB6	9	32553001	32573184	-1	protein_coding	NADH:ubiquinone oxidoreductase subunit B6
462	ENSG00000158292	769.921	-1.85878	0.0958218	-19.3983	7.98256e-84	2.3222e-82	387509	GPR153	1	6247353	6261098	-1	protein_coding	G protein-coupled receptor 153
463	ENSG00000087460	26593.7	0.7434	0.0383563	19.3814	1.10735e-83	3.21443e-82	2778	GNAS	20	58839718	58911192	1	protein_coding	GNAS complex locus
464	ENSG00000109971	34980.7	-1.07819	0.0556614	-19.3706	1.36683e-83	3.95908e-82	3312	HSPA8	11	123057489	123063230	-1	protein_coding	heat shock protein family A (Hsp70) member 8
465	ENSG00000120885	3271.11	-1.12377	0.0580224	-19.3679	1.44016e-83	4.16254e-82	1191	CLU	8	27596917	27614700	-1	protein_coding	clusterin
466	ENSG00000151458	1202.35	1.47565	0.0762067	19.3638	1.55895e-83	4.49621e-82	57182	ANKRD50	4	124664048	124712732	-1	protein_coding	ankyrin repeat domain containing 50
467	ENSG00000117266	1005.78	-1.57684	0.0815225	-19.3424	2.36034e-83	6.79293e-82	5129	CDK18	1	205504596	205532793	1	protein_coding	cyclin dependent kinase 18
468	ENSG00000167642	4418.53	1.06433	0.0550901	19.3198	3.65848e-83	1.05064e-81	10653	SPINT2	19	38244035	38292615	1	protein_coding	serine peptidase inhibitor, Kunitz type 2
469	ENSG00000261609	1121.76	1.79501	0.0929287	19.316	3.94086e-83	1.12932e-81	8139	GAN	16	81314944	81390809	1	protein_coding	gigaxonin
470	ENSG00000177697	3769.23	-1.09259	0.0566379	-19.2907	6.42458e-83	1.83716e-81	977	CD151	11	832887	839831	1	protein_coding	CD151 molecule (Raph blood group)
471	ENSG00000137440	14817.5	-0.966162	0.0500869	-19.2897	6.55412e-83	1.87022e-81	9982	FGFBP1	4	15935577	15938740	-1	protein_coding	fibroblast growth factor binding protein 1
472	ENSG00000197603	1042.71	1.71728	0.0890961	19.2745	8.79084e-83	2.50316e-81	65250	CPLANE1	5	37106228	37249376	-1	protein_coding	ciliogenesis and planar polarity effector complex subunit 1
473	ENSG00000188227	283.106	3.09961	0.160815	19.2743	8.82956e-83	2.50887e-81	390927	ZNF793	19	37506939	37548762	1	protein_coding	zinc finger protein 793
474	ENSG00000113719	3909.85	0.931468	0.0483582	19.2618	1.12308e-82	3.18444e-81	57222	ERGIC1	5	172834251	172952792	1	protein_coding	endoplasmic reticulum-golgi intermediate compartment 1
475	ENSG00000164684	724.535	-1.75747	0.0913095	-19.2474	1.48376e-82	4.19825e-81	619279	ZNF704	8	80628451	80874781	-1	protein_coding	zinc finger protein 704
476	ENSG00000196754	7226.95	-1.18274	0.0615197	-19.2254	2.26894e-82	6.40643e-81	6273	S100A2	1	153561108	153567890	-1	protein_coding	S100 calcium binding protein A2
477	ENSG00000109906	238.563	4.60147	0.239516	19.2115	2.96535e-82	8.35521e-81	7704	ZBTB16	11	114059041	114256765	1	protein_coding	zinc finger and BTB domain containing 16
478	ENSG00000113742	380.906	2.55225	0.132858	19.2104	3.03179e-82	8.52454e-81	80315	CPEB4	5	173888349	173961980	1	protein_coding	cytoplasmic polyadenylation element binding protein 4
479	ENSG00000154978	1763.92	-1.48833	0.0774836	-19.2083	3.15332e-82	8.84773e-81	81552	VOPP1	7	55436056	55572988	-1	protein_coding	VOPP1 WW domain binding protein
480	ENSG00000148341	2172.79	-1.26375	0.0658416	-19.1939	4.16383e-82	1.16587e-80	56904	SH3GLB2	9	129007036	129028331	-1	protein_coding	SH3 domain containing GRB2 like, endophilin B2
481	ENSG00000197879	6765.73	-0.90019	0.0469005	-19.1936	4.18534e-82	1.16946e-80	4641	MYO1C	17	1464186	1492686	-1	protein_coding	myosin IC
482	ENSG00000114450	467.523	7.62943	0.39778	19.18	5.43471e-82	1.51541e-80	59345	GNB4	3	179396088	179451476	-1	protein_coding	G protein subunit beta 4
483	ENSG00000150753	9121.05	0.826685	0.043105	19.1784	5.60949e-82	1.5609e-80	22948	CCT5	5	10249929	10266389	1	protein_coding	chaperonin containing TCP1 subunit 5
484	ENSG00000164751	762.344	1.73457	0.0904455	19.1781	5.64534e-82	1.56763e-80	5828	PEX2	8	76980258	77001044	-1	protein_coding	peroxisomal biogenesis factor 2
485	ENSG00000164062	2144.06	-1.10882	0.0578255	-19.1752	5.96102e-82	1.65188e-80	327	APEH	3	49674014	49683971	1	protein_coding	acylaminoacyl-peptide hydrolase
486	ENSG00000147689	1573.97	1.26132	0.0658211	19.1629	7.56065e-82	2.09085e-80	84985	FAM83A	8	123178960	123210079	1	protein_coding	family with sequence similarity 83 member A
487	ENSG00000127616	5821.56	0.863189	0.0450504	19.1605	7.91035e-82	2.18306e-80	6597	SMARCA4	19	10960932	11079426	1	protein_coding	SWI/SNF related, matrix associated, actin dependent regulator of chromatin, subfamily a, member 4
488	ENSG00000100350	1511.82	1.29653	0.0677014	19.1507	9.54533e-82	2.62888e-80	80020	FOXRED2	22	36487190	36507221	-1	protein_coding	FAD dependent oxidoreductase domain containing 2
489	ENSG00000151849	816.711	-1.95072	0.101872	-19.1487	9.91742e-82	2.72021e-80	55835	CENPJ	13	24882279	24922889	-1	protein_coding	centromere protein J
490	ENSG00000187091	439.558	-2.54309	0.132807	-19.1488	9.91282e-82	2.72021e-80	5333	PLCD1	3	38007496	38029642	-1	protein_coding	phospholipase C delta 1
491	ENSG00000167110	2683.41	-1.08226	0.0565791	-19.1283	1.46897e-81	4.02098e-80	2801	GOLGA2	9	128255829	128276026	-1	protein_coding	golgin A2
492	ENSG00000198807	839.878	1.68711	0.0882265	19.1225	1.64176e-81	4.48481e-80	5083	PAX9	14	36657568	36679362	1	protein_coding	paired box 9
493	ENSG00000112964	232.992	4.09317	0.214254	19.1043	2.32412e-81	6.33593e-80	2690	GHR	5	42423439	42721878	1	protein_coding	growth hormone receptor
494	ENSG00000100376	669.451	-1.93219	0.101172	-19.0981	2.61735e-81	7.1209e-80	55007	FAM118A	22	45308968	45341955	1	protein_coding	family with sequence similarity 118 member A
495	ENSG00000086065	1504.83	1.32897	0.0695973	19.0952	2.76869e-81	7.51742e-80	51510	CHMP5	9	33264879	33282070	1	protein_coding	charged multivesicular body protein 5
496	ENSG00000179010	5541.98	1.02011	0.0534404	19.0887	3.13495e-81	8.4947e-80	93621	MRFAP1	4	6640091	6642729	1	protein_coding	Morf4 family associated protein 1
497	ENSG00000131724	918.439	-1.68339	0.0882375	-19.0779	3.85413e-81	1.04224e-79	3597	IL13RA1	X	118727133	118794535	1	protein_coding	interleukin 13 receptor subunit alpha 1
498	ENSG00000137573	281.706	-6.20422	0.325411	-19.0658	4.85978e-81	1.31155e-79	23213	SULF1	8	69466624	69660915	1	protein_coding	sulfatase 1
499	ENSG00000185090	530.908	2.36188	0.124038	19.0416	7.71312e-81	2.07744e-79	149175	MANEAL	1	37793847	37801137	1	protein_coding	mannosidase endo-alpha like
500	ENSG00000155827	1734.79	-1.37321	0.072145	-19.034	8.91409e-81	2.39611e-79	56254	RNF20	9	101533853	101563344	1	protein_coding	ring finger protein 20
501	ENSG00000178773	928.657	1.5189	0.0798199	19.0291	9.78477e-81	2.6249e-79	27132	CPNE7	16	89575758	89597246	1	protein_coding	copine 7
502	ENSG00000137266	1003.47	2.06868	0.108811	19.0116	1.36649e-80	3.65848e-79	63027	SLC22A23	6	3268962	3457050	-1	protein_coding	solute carrier family 22 member 23
503	ENSG00000149243	226.835	4.8901	0.257394	18.9985	1.75494e-80	4.68914e-79	283212	KLHL35	11	75422394	75433203	-1	protein_coding	kelch like family member 35
504	ENSG00000010404	990.923	-1.61085	0.0847949	-18.997	1.80691e-80	4.81842e-79	3423	IDS	X	149476988	149521096	-1	protein_coding	iduronate 2-sulfatase
505	ENSG00000167658	35736.1	-0.788032	0.0415034	-18.9872	2.17787e-80	5.79614e-79	1938	EEF2	19	3976056	3985463	-1	protein_coding	eukaryotic translation elongation factor 2
506	ENSG00000154839	633.787	-2.07992	0.109562	-18.9839	2.31721e-80	6.15479e-79	220134	SKA1	18	50375040	50394168	1	protein_coding	spindle and kinetochore associated complex subunit 1
507	ENSG00000131778	1349.68	-1.31097	0.0691933	-18.9465	4.72001e-80	1.25122e-78	9557	CHD1L	1	147242654	147295765	1	protein_coding	chromodomain helicase DNA binding protein 1 like
508	ENSG00000137309	10685.7	1.05929	0.0559351	18.9378	5.56686e-80	1.47281e-78	3159	HMGA1	6	34236873	34246231	1	protein_coding	high mobility group AT-hook 1
509	ENSG00000177469	13890.2	-0.858981	0.0453848	-18.9266	6.88566e-80	1.81814e-78	284119	CAVIN1	17	42402449	42423256	-1	protein_coding	caveolae associated protein 1
510	ENSG00000092068	4301.44	1.41986	0.0750331	18.9231	7.36492e-80	1.94087e-78	23428	SLC7A8	14	23125295	23183674	-1	protein_coding	solute carrier family 7 member 8
511	ENSG00000136279	3136.71	-1.03698	0.0548082	-18.9201	7.79262e-80	2.04957e-78	28988	DBNL	7	44044640	44069456	1	protein_coding	drebrin like
512	ENSG00000172037	2671.48	-1.19023	0.062947	-18.9085	9.71492e-80	2.55017e-78	3913	LAMB2	3	49121114	49133118	-1	protein_coding	laminin subunit beta 2
513	ENSG00000152779	228.494	4.9097	0.259829	18.8959	1.23335e-79	3.23124e-78	387700	SLC16A12	10	89430299	89556641	-1	protein_coding	solute carrier family 16 member 12
514	ENSG00000077238	1271.02	-1.3904	0.0735987	-18.8916	1.33643e-79	3.49449e-78	3566	IL4R	16	27313668	27364778	1	protein_coding	interleukin 4 receptor
515	ENSG00000165124	539.87	8.06164	0.426933	18.8827	1.58381e-79	4.13329e-78	79987	SVEP1	9	110365248	110579880	-1	protein_coding	sushi, von Willebrand factor type A, EGF and pentraxin domain containing 1
516	ENSG00000137393	1435.27	1.41409	0.0749025	18.879	1.69628e-79	4.41822e-78	255488	RNF144B	6	18387350	18468870	1	protein_coding	ring finger protein 144B
517	ENSG00000150593	5035.26	1.11879	0.0592863	18.8709	1.97951e-79	5.14597e-78	27250	PDCD4	10	110871795	110900006	1	protein_coding	programmed cell death 4
518	ENSG00000128710	280.351	-3.491	0.185017	-18.8685	2.06944e-79	5.36935e-78	3236	HOXD10	2	176108790	176119937	1	protein_coding	homeobox D10
519	ENSG00000077232	1550.82	-1.2849	0.068104	-18.8667	2.14403e-79	5.55216e-78	54431	DNAJC10	2	182716255	182794464	1	protein_coding	DnaJ heat shock protein family (Hsp40) member C10
520	ENSG00000144485	277.061	3.17357	0.168437	18.8413	3.4659e-79	8.95803e-78	55502	HES6	2	238238267	238240662	-1	protein_coding	hes family bHLH transcription factor 6
521	ENSG00000180776	2004.32	-1.26695	0.0672546	-18.8382	3.67419e-79	9.47815e-78	253832	ZDHHC20	13	21348784	21459370	-1	protein_coding	zinc finger DHHC-type palmitoyltransferase 20
522	ENSG00000109255	320.082	-2.70133	0.143668	-18.8026	7.19046e-79	1.85134e-77	10874	NMU	4	55595229	55636698	-1	protein_coding	neuromedin U
523	ENSG00000092969	216.931	-5.07742	0.270294	-18.7848	1.00538e-78	2.58361e-77	7042	TGFB2	1	218345336	218444619	1	protein_coding	transforming growth factor beta 2
524	ENSG00000106789	1835.39	-1.40356	0.0748091	-18.7618	1.54926e-78	3.97366e-77	7464	CORO2A	9	98120975	98192637	-1	protein_coding	coronin 2A
525	ENSG00000241945	236.784	3.60529	0.19219	18.759	1.63516e-78	4.186e-77	5822	PWP2	21	44107373	44131181	1	protein_coding	PWP2 small subunit processome component
526	ENSG00000105048	1368.64	-1.31471	0.0701356	-18.7453	2.11571e-78	5.40591e-77	7138	TNNT1	19	55132698	55149206	-1	protein_coding	troponin T1, slow skeletal type
527	ENSG00000153815	3132.15	0.973349	0.051926	18.7449	2.12974e-78	5.43144e-77	80790	CMIP	16	81444808	81711762	1	protein_coding	c-Maf inducing protein
528	ENSG00000163220	273.757	6.00172	0.3202	18.7437	2.18098e-78	5.55158e-77	6280	S100A9	1	153357854	153361023	1	protein_coding	S100 calcium binding protein A9
529	ENSG00000213160	242.43	3.72584	0.198942	18.7283	2.91144e-78	7.39694e-77	151230	KLHL23	2	169694488	169776989	1	protein_coding	kelch like family member 23
530	ENSG00000105855	2250.51	-1.1463	0.0612315	-18.7207	3.35483e-78	8.50734e-77	3696	ITGB8	7	20330702	20415754	1	protein_coding	integrin subunit beta 8
531	ENSG00000120549	1674.26	-1.40145	0.0749018	-18.7106	4.06132e-78	1.02795e-76	56243	KIAA1217	10	23694746	24547848	1	protein_coding	KIAA1217
532	ENSG00000125107	9414.62	0.83259	0.044532	18.6964	5.2943e-78	1.33751e-76	23019	CNOT1	16	58519951	58629885	-1	protein_coding	CCR4-NOT transcription complex subunit 1
533	ENSG00000106049	1360.67	-1.42493	0.0762335	-18.6917	5.78558e-78	1.45888e-76	11112	HIBADH	7	27525442	27662883	-1	protein_coding	3-hydroxyisobutyrate dehydrogenase
534	ENSG00000196502	233.446	3.66084	0.19587	18.6902	5.95424e-78	1.49859e-76	6817	SULT1A1	16	28605196	28614279	-1	protein_coding	sulfotransferase family 1A member 1
535	ENSG00000104447	221.1	4.62867	0.247718	18.6852	6.5313e-78	1.64076e-76	7227	TRPS1	8	115408496	115809673	-1	protein_coding	transcriptional repressor GATA binding 1
536	ENSG00000111962	267.968	-3.11793	0.166894	-18.6821	6.92777e-78	1.73711e-76	10090	UST	6	148747030	149076990	1	protein_coding	uronyl 2-sulfotransferase
537	ENSG00000087086	8437.4	0.930518	0.0498837	18.6538	1.17694e-77	2.94563e-76	2512	FTL	19	48965309	48966879	1	protein_coding	ferritin light chain
538	ENSG00000130811	3311.56	1.22366	0.0656258	18.646	1.36142e-77	3.40101e-76	8666	EIF3G	19	10115014	10119918	-1	protein_coding	eukaryotic translation initiation factor 3 subunit G
539	ENSG00000125657	265.599	-3.30816	0.177447	-18.6431	1.43693e-77	3.583e-76	8744	TNFSF9	19	6531026	6535924	1	protein_coding	TNF superfamily member 9
540	ENSG00000134046	2156.45	-1.23353	0.0661717	-18.6414	1.48386e-77	3.69316e-76	8932	MBD2	18	54151606	54224669	-1	protein_coding	methyl-CpG binding domain protein 2
541	ENSG00000145819	643.65	2.04534	0.109744	18.6375	1.59583e-77	3.9645e-76	23092	ARHGAP26	5	142770377	143229011	1	protein_coding	Rho GTPase activating protein 26
542	ENSG00000198825	1736.46	1.37818	0.0739616	18.6337	1.71221e-77	4.24576e-76	22876	INPP5F	10	119726042	119829147	1	protein_coding	inositol polyphosphate-5-phosphatase F
543	ENSG00000174652	608.015	1.90343	0.102261	18.6135	2.49865e-77	6.18449e-76	10781	ZNF266	19	9412429	9435573	-1	protein_coding	zinc finger protein 266
544	ENSG00000106211	13051.8	1.04195	0.0560076	18.6038	2.99206e-77	7.39216e-76	3315	HSPB1	7	76302673	76304295	1	protein_coding	heat shock protein family B (small) member 1
545	ENSG00000100097	2735.42	-1.34159	0.0721347	-18.5984	3.30846e-77	8.15884e-76	3956	LGALS1	22	37675636	37679802	1	protein_coding	galectin 1
546	ENSG00000184500	259.296	3.19622	0.172099	18.572	5.41753e-77	1.33355e-75	5627	PROS1	3	93873051	93980003	-1	protein_coding	protein S
547	ENSG00000173898	3412.97	0.911233	0.0490888	18.5629	6.40898e-77	1.57471e-75	6712	SPTBN2	11	66682497	66744670	-1	protein_coding	spectrin beta, non-erythrocytic 2
548	ENSG00000176624	1232.14	-1.49117	0.0803422	-18.5603	6.73495e-77	1.65178e-75	51320	MEX3C	18	51174550	51218333	-1	protein_coding	mex-3 RNA binding family member C
549	ENSG00000175387	1808.05	-1.14127	0.0615488	-18.5426	9.36125e-77	2.29172e-75	4087	SMAD2	18	47808957	47931146	-1	protein_coding	SMAD family member 2
550	ENSG00000123136	3437.34	1.0103	0.0544887	18.5415	9.55575e-77	2.33508e-75	10212	DDX39A	19	14408798	14419383	-1	protein_coding	DExD-box helicase 39A
[truncated: 8,312 more rows]

## Sheet: S Table 3
Supplementary Table S3: Differential expressed genes identified between HaCaT and TIGK at -25°C (genes with a positive log2FoldChange are upregulated in TIGK)
[truncated: 8,219 more rows]

[truncated: 77 more sheets: S Table 4, S Table 5, S Table 6, S Table 7, S Table 8, S Table 9, S Table 10, S Table 11, S Table 12, S Table 13, S Table 14, S Table 15, S Table 16, S Table 17, S Table 18, S Table 19, S Table 20, S Table 21, S Table 22, S Table 23 …]
